# Supplementary material for: Meta-analysis of genome-wide association studies provides insights into genetic control of tomato flavor
Source: Nat Commun. 2019 Apr 4;10:1534. doi: 10.1038/s41467-019-09462-w (PMC6449550; doi:10.1038/s41467-019-09462-w)
Supplement: Supplementary file 5 — Supplementary Data 1 [file 41467_2019_9462_MOESM5_ESM.xlsx]

## Sheet: Sheet1
Supplementary Data 1. Detailed information of the 221 reference accessions. Only accessions with genome coverage ≥ 90% and mean depth ≥ 4.0 were kept. Wild species (namely crop wild relatives) were also removed. The 9 accessions that have been both sequened and genotyped in panel S were indicated in bold red.
Individual code	Group	Botanical variety	Categories	Coverage	Mean depth
TS-1	BIG	S. lycopersicum	Vintage Processing	0.975597	5.76657
TS-10	BIG	S. lycopersicum	Vintage Fresh Market	0.981461	7.49351
TS-100	BIG	S. lycopersicum	Processing	0.985065	9.16742
TS-102	BIG	S. lycopersicum	Processing tomato	0.906637	8.72324
TS-103	BIG	S. lycopersicum		0.959229	5.38463
TS-104	BIG	S. lycopersicum	Processing tomato	0.938611	4.19317
TS-105	CER	S. lycopersicum var cerasiforme	Wild species	0.941488	4.80118
TS-106	CER	S. lycopersicum var cerasiforme	cultivar	0.948652	4.61934
TS-109	CER		Cocktail tomato	0.9512	4.69932
TS-11	BIG	S. lycopersicum	Modern Fresh Market	0.933299	5.13511
TS-111	BIG		Processing tomato	0.900143	8.08371
TS-112	BIG	S. lycopersicum	Processing tomato	0.972715	5.37359
TS-113	BIG		Processing tomato	0.939275	4.00598
TS-117	BIG		Landrace	0.933076	4.01206
TS-12	BIG	S. lycopersicum	Modern Fresh Market	0.939067	5.24992
TS-120	CER			0.981973	8.40692
TS-127	BIG	S. lycopersicum	Landrace/Latin American cultivar	0.942999	5.38275
TS-128	BIG	S. lycopersicum	Vintage Processing	0.968615	6.84781
TS-129	CER	S. lycopersicum var cerasiforme	Latin American cultivar; Wild species	0.954456	5.9065
TS-13	CER	S. pimpinellifolium	Wild species	0.950216	5.25367
TS-131*	CER	S. lycopersicum var cerasiforme	cultivar	0.957304	5.51278
TS-132	BIG	S. lycopersicum	Vintage Fresh Market	0.975008	6.19311
TS-135	BIG	S. lycopersicum	Landrace/Latin American cultivar	0.971484	6.651
TS-137	BIG		Landrace	0.959608	5.44235
TS-138	CER		cultivar	0.963282	6.93365
TS-139	BIG		Vintage cultivar	0.975403	7.06863
TS-14	PIM	S. pimpinellifolium	Wild species	0.950385	5.16359
TS-140	BIG		cultivar	0.975437	7.13587
TS-141	BIG		cultivar	0.975741	7.73022
TS-142	BIG		Vintage cultivar	0.970983	6.84356
TS-148	CER	S. lycopersicum var cerasiforme	Wild species	0.939706	5.92574
TS-15	PIM	S. pimpinellifolium	Wild species	0.916631	4.38166
TS-150	BIG	S. lycopersicum	Landrace/Latin American cultivar	0.932549	6.57213
TS-152	BIG	S. lycopersicum	Landrace/Latin American cultivar	0.96033	5.83984
TS-154	CER	S. lycopersicum var cerasiforme	Wild species	0.97211	7.07651
TS-156	PIM	S. pimpinellifolium	Wild species	0.923624	6.19302
TS-158	CER	S. lycopersicum var cerasiforme	Wild species	0.970782	9.21332
TS-159	BIG		Processing tomato	0.965631	5.75142
TS-16	PIM	S. pimpinellifolium	Wild species	0.936722	5.13939
TS-160	BIG	S. lycopersicum	Processing tomato	0.968986	6.48625
TS-161	BIG	S. lycopersicum	Processing tomato	0.967705	5.85607
TS-162#	BIG	S. lycopersicum	Processing tomato	0.937827	4.03647
TS-163	BIG	S. lycopersicum	Vintage Fresh Market	0.953248	5.45837
TS-165	CER	S. lycopersicum var cerasiforme	Latin American cultivar	0.98162	6.32352
TS-168#	BIG		Landrace	0.950085	4.84138
TS-17	PIM	S. pimpinellifolium	Wild species	0.925986	4.83639
TS-170	BIG		Landrace	0.951055	4.27328
TS-172	BIG	S. lycopersicum	Processing tomato	0.966491	5.89212
TS-173	BIG	S. lycopersicum		0.972249	6.64616
TS-174	BIG		Processing tomato	0.962008	6.0649
TS-177	BIG		Processing tomato	0.94538	4.88088
TS-18	PIM	S. pimpinellifolium	Wild species	0.923702	4.85046
TS-184†	BIG	S. lycopersicum		0.958428	4.83832
TS-187	CER	S. lycopersicum var cerasiforme	cultivar	0.938456	4.66788
TS-189	CER		cultivar	0.960499	5.39702
TS-19	PIM	S. pimpinellifolium	Wild species	0.916761	4.78122
TS-190#	BIG		cultivar	0.957478	5.68498
TS-191	BIG		Landrace	0.967535	6.10422
TS-192	BIG		Vintage cultivar	0.971514	5.87291
TS-193	BIG		Landrace	0.956047	5.61026
TS-194	BIG			0.945019	5.0909
TS-197	BIG		Landrace	0.956603	5.6192
TS-198	BIG			0.941751	4.51324
TS-2	BIG	S. lycopersicum	Vintage Fresh Market	0.968238	8.71875
TS-20	PIM	S. pimpinellifolium	Wild species	0.947082	4.85688
TS-200	BIG	S. lycopersicum	cultivar	0.90132	8.18044
TS-201	BIG	S. lycopersicum	Landrace/Latin American cultivar	0.965922	5.29953
TS-203	BIG		Landrace	0.959732	5.21331
TS-205	CER	S. lycopersicum var cerasiforme	cultivar	0.91949	4.38353
TS-21	PIM	S. pimpinellifolium	Wild species	0.91811	4.65633
TS-210	BIG	S. lycopersicum	Modern Fresh Market	0.927708	4.90879
TS-211	BIG	S. lycopersicum	Modern Fresh Market	0.922124	5.70512
TS-212	BIG	S. lycopersicum	Modern Fresh Market	0.905161	4.59155
TS-213	CER			0.967641	6.63853
TS-22	PIM	S. pimpinellifolium	Wild species	0.919743	4.72066
TS-221	CER	S. lycopersicum var cerasiforme	Wild species	0.909217	5.19462
TS-229	CER	S. lycopersicum var cerasiforme	Wild species	0.974779	7.11025
TS-23	PIM	S. pimpinellifolium	Wild species	0.90708	4.71552
TS-231	CER	S. lycopersicum var cerasiforme	cultivar	0.952358	6.14807
TS-234	BIG		Processing tomato	0.926738	4.10914
TS-240	CER	S. lycopersicum var cerasiforme	Wild species	0.929438	5.2539
TS-242	BIG	S. lycopersicum	Latin American cultivar	0.96355	5.35856
TS-243	CER			0.952774	4.26267
TS-244	PIM	S. pimpinellifolium	Wild species	0.911932	5.47392
TS-245#	BIG	S. lycopersicum	Processing tomato	0.975236	6.22678
TS-246	BIG		Processing tomato	0.952169	4.22256
TS-247	CER	S. lycopersicum var cerasiforme	cultivar	0.968808	6.77219
TS-248	CER			0.949298	5.92944
TS-249	BIG	S. lycopersicum	Landrace/Latin American cultivar	0.967312	6.06575
TS-25	CER	S. lycopersicum var cerasiforme	cultivar	0.971013	7.38013
TS-250	CER			0.976937	6.57279
TS-251	BIG	S. lycopersicum		0.969276	5.2484
TS-252	CER		cocktail tomato	0.969439	5.82992
TS-253#	BIG	S. lycopersicum	Modern Processing	0.938298	4.52243
TS-254	CER			0.941956	4.59948
TS-255	BIG		Processing tomato	0.980073	8.15104
TS-256	BIG	S. lycopersicum	Latin American cultivar	0.969504	7.44658
TS-258	CER	S. lycopersicum var cerasiforme	cultivar	0.945717	5.71399
TS-259	BIG		Processing tomato	0.961496	5.34843
TS-26	CER	S. lycopersicum var cerasiforme	cultivar	0.962431	7.43347
TS-261*	BIG	S. lycopersicum	Wild species	0.971002	6.61673
TS-262	CER	S. lycopersicum var cerasiforme	Wild species	0.967882	6.23638
TS-27	CER	S. lycopersicum var cerasiforme	cultivar	0.977082	8.77057
TS-273	CER	S. lycopersicum var cerasiforme	Wild species	0.949266	5.21838
TS-28	CER	S. lycopersicum var cerasiforme		0.980805	8.64455
TS-280	CER	S. lycopersicum var cerasiforme	Wild species	0.980236	6.71913
TS-281	CER	S. lycopersicum var cerasiforme	Wild species	0.949475	5.11378
TS-282*	BIG		Landrace	0.974288	6.12628
TS-283	CER	S. lycopersicum var cerasiforme	cultivar	0.961109	5.65456
TS-29	CER	S. lycopersicum var cerasiforme	cultivar	0.970115	7.61771
TS-293	BIG	S. lycopersicum	Cocktail/Processing tomato	0.982403	6.60119
TS-296	BIG	S. lycopersicum		0.961796	6.97508
TS-299	CER	S. lycopersicum var cerasiforme	Wild species	0.97389	5.50087
TS-3#	BIG	S. lycopersicum	Modern Processing	0.961212	5.70355
TS-30	CER	S. lycopersicum var cerasiforme	Wild species	0.960756	6.7619
TS-302	CER	S. lycopersicum var cerasiforme	Wild species	0.977823	6.69543
TS-304*	CER	S. lycopersicum var cerasiforme	Latin American cultivar	0.96242	5.96097
TS-305	F1	S. lycopersicum	Fresh Market	0.951517	5.62743
TS-306	F1	S. lycopersicum	Fresh Market	0.951898	5.31098
TS-307	F1	S. lycopersicum	Fresh Market	0.939324	5.02039
TS-308	F1	S. lycopersicum	Fresh Market	0.966104	6.43074
TS-309	F1	S. lycopersicum	Fresh Market	0.923025	5.56767
TS-31	CER	S. lycopersicum var cerasiforme	Wild species	0.975155	8.43051
TS-310	F1	S. lycopersicum	Fresh Market	0.962904	5.57819
TS-311	F1	S. lycopersicum	Fresh Market	0.944739	5.00593
TS-312	F1	S. lycopersicum	Fresh Market	0.921849	5.09526
TS-313	F1	S. lycopersicum	Fresh Market	0.962881	5.70994
TS-314	F1	S. lycopersicum	Fresh Market	0.971097	8.13913
TS-315	F1	S. lycopersicum	Fresh Market	0.988231	8.9782
TS-316	F1	S. lycopersicum	Fresh Market	0.988352	10.3796
TS-318	F1	S. lycopersicum	Processing	0.971523	7.44171
TS-319	F1	S. lycopersicum	Processing	0.966752	6.48601
TS-32	CER	S. lycopersicum var cerasiforme	Latin American cultivar	0.978528	9.74917
TS-320	F1	S. lycopersicum	Processing	0.957718	5.70819
TS-321	F1	S. lycopersicum	Processing	0.9796	8.52093
TS-33	CER	S. lycopersicum var cerasiforme	Wild species	0.971583	8.18752
TS-34	CER	S. lycopersicum var cerasiforme	Wild species	0.965279	7.06439
TS-35	CER	S. lycopersicum var cerasiforme	uncertain	0.981589	7.62845
TS-36	CER	S. lycopersicum var cerasiforme	cultivar	0.974716	8.31757
TS-37	CER	S. lycopersicum var cerasiforme	Wild Species	0.942407	7.28758
TS-38	CER	S. lycopersicum var cerasiforme	cultivar	0.975711	7.72275
TS-39	CER	S. lycopersicum var cerasiforme	cultivar	0.94898	7.7687
TS-4	BIG	S. lycopersicum	Inbreed line	0.955679	5.25467
TS-40	CER	S. lycopersicum var cerasiforme	cultivar	0.909583	7.16714
TS-400	BIG	S. lycopersicum	inbred line	0.966836	34.1286
TS-401	BIG	S. lycopersicum	inbred line	0.961861	7.11138
TS-409	BIG	S. lycopersicum	Landrace	0.946824	7.89429
TS-41	BIG	S. lycopersicum	Cocktail tomato	0.971837	6.01558
TS-410	PIM	S. pimpinellifolium	Wild species	0.92682	10.555
TS-411	PIM	S. pimpinellifolium	Wild species	0.921629	6.61375
TS-413	PIM	S. pimpinellifolium	Wild species	0.933795	7.12201
TS-414	PIM	S. pimpinellifolium	Wild species	0.902042	5.12857
TS-415	PIM	S. pimpinellifolium	Wild species	0.941551	7.74041
TS-416	PIM	S. pimpinellifolium	Wild species	0.944149	7.60619
TS-417	PIM	S. pimpinellifolium	Wild species	0.905776	6.08631
TS-418	PIM	S. pimpinellifolium	Wild species	0.935523	5.92072
TS-419	PIM	S. pimpinellifolium	Wild species	0.931018	6.07204
TS-42	BIG	S. lycopersicum	Processing tomato	0.981735	7.55045
TS-420	PIM	S. pimpinellifolium	Wild species	0.926558	5.80543
TS-421	PIM	S. pimpinellifolium	Wild species	0.928795	5.78496
TS-422	PIM	S. pimpinellifolium	Wild species	0.905517	5.61058
TS-423*	CER	S. lycopersicum var cerasiforme	Wild species	0.93888	5.85576
TS-425	PIM	S. pimpinellifolium	Wild species	0.905665	5.85169
TS-426*	CER	S. lycopersicum var cerasiforme	cultivar	0.946594	5.23535
TS-427*	CER	S. lycopersicum var cerasiforme	cultivar	0.938373	5.11394
TS-429	PIM	S. pimpinellifolium	Wild species	0.932725	7.01806
TS-43	BIG		Fresh Market	0.969014	5.24447
TS-430*	CER	S. lycopersicum var cerasiforme	cultivar	0.960058	7.36805
TS-431*	CER	S. lycopersicum var cerasiforme	cultivar	0.960827	6.80094
TS-432	PIM	S. pimpinellifolium	Wild species	0.948595	5.43528
TS-433	PIM	S. pimpinellifolium	Wild species	0.943355	5.33717
TS-434	PIM	S. pimpinellifolium	Wild species	0.922573	6.07445
TS-435	PIM	S. pimpinellifolium	Wild species	0.91393	5.82084
TS-436*	CER	S. lycopersicum var cerasiforme	cultivar	0.972313	5.9395
TS-438	PIM	S. pimpinellifolium	Wild species	0.936042	6.60886
TS-439	PIM	S. pimpinellifolium	Wild species	0.920846	6.66563
TS-44	BIG		Landrace	0.973609	6.95064
TS-440	PIM	S. pimpinellifolium	Wild species	0.936595	5.84299
TS-441	PIM	S. pimpinellifolium	Wild species	0.91459	6.30374
TS-45#	BIG	S. lycopersicum	Processing tomato	0.944799	4.68693
TS-46	BIG		Processing tomato	0.979647	5.81402
TS-47	BIG	S. lycopersicum	Processing tomato	0.966767	5.61871
TS-48	BIG	S. lycopersicum	Landrace/Latin American cultivar	0.959756	6.11894
TS-5	BIG	S. lycopersicum	Vintage Fresh Market	0.972534	5.76178
TS-51	BIG			0.943093	4.69388
TS-53	CER	S. lycopersicum var cerasiforme	Wild species	0.956344	6.93077
TS-55	BIG			0.971775	6.88483
TS-56	CER	S. lycopersicum var cerasiforme	Wild species	0.947045	6.02731
TS-57	CER	S. lycopersicum var cerasiforme	Wild species	0.959111	6.44893
TS-58	BIG	S. lycopersicum	Processing tomato	0.969648	6.82557
TS-59#	BIG		Processing tomato	0.94626	6.20859
TS-6	BIG	S. lycopersicum	Vintage Processing	0.949815	4.39874
TS-60	BIG	S. lycopersicum	Vintage Fresh Market	0.940718	5.02771
TS-61	CER	S. lycopersicum var cerasiforme	Wild species	0.913958	6.51204
TS-63	CER			0.953865	4.95376
TS-65	CER	S. lycopersicum var cerasiforme	Wild species	0.913435	6.34577
TS-66	CER	S. lycopersicum var cerasiforme	Wild species	0.930423	5.36097
TS-67	CER		Cocktail tomato	0.960064	5.16293
TS-69	BIG	S. lycopersicum	Latin American cultivar	0.972143	6.13774
TS-7	BIG	S. lycopersicum	Modern Fresh Market	0.962918	5.26055
TS-71	CER	S. lycopersicum var cerasiforme	cultivar	0.969209	7.41308
TS-72	CER		Vintage cultivar	0.970443	5.82889
TS-73†	BIG			0.934831	5.7758
TS-74	BIG	S. lycopersicum	Fresh Market	0.93759	5.16034
TS-75	CER	S. lycopersicum var cerasiforme	cultivar	0.980077	7.74168
TS-76	BIG		Processing tomato	0.976257	7.19697
TS-77	PIM	S. pimpinellifolium	Wild species	0.906886	6.05803
TS-78#	BIG	S. lycopersicum	Processing tomato	0.971957	7.9047
TS-8#	BIG	S. lycopersicum	Modern Processing	0.968938	5.50926
TS-81	BIG		Processing tomato	0.970391	6.33582
TS-83*	CER	S. lycopersicum var cerasiforme	cultivar	0.980395	8.46697
TS-84	CER			0.970508	7.79226
TS-85#	BIG			0.968386	6.58065
TS-86	BIG			0.909569	13.1301
TS-88	BIG	S. lycopersicum	Cocktail tomato	0.90608	10.9711
TS-89	BIG		Processing tomato	0.955192	5.44446
TS-9	BIG	S. lycopersicum	Vintage Fresh Market	0.973559	5.45256
TS-90	BIG	S. lycopersicum	Cocktail tomato	0.963119	5.77759
TS-93	BIG		Processing tomato	0.951358	4.58008
TS-95	BIG	S. lycopersicum	Fresh Market	0.982959	7.55204
TS-99	CER	S. lycopersicum var cerasiforme		0.937257	4.10898
