# Supplementary material for: Meta-analysis of genome-wide association studies provides insights into genetic control of tomato flavor
Source: Nat Commun. 2019 Apr 4;10:1534. doi: 10.1038/s41467-019-09462-w (PMC6449550; doi:10.1038/s41467-019-09462-w)
Supplement: Supplementary file 6 — Supplementary Data 2 [file 41467_2019_9462_MOESM6_ESM.xlsx]

## Sheet: Sheet1
Supplementary Data 2. Comparison of the number of correctly imputed SNPs at different imputation quality info. This comparison was done on the nine accessions that were both in the reference and panel S. Imputed SNPs were first filtered with MAF ≥ 0.037, HWE ≥ 0.000001, missing ≤ 0.1 and missing_call ≤ 0.1. before counting the number.
Info	Remained SNPs	Corrected imputed SNPs numbers															Percentage of corrected imputed SNPs
		SL		SC										SP	All		SL		SC										SP	All
		CR138	CR139	Mean	SD	CR145	CR149	CR150	CR152	CR157	CR158	Mean	SD	CR173	Mean	SD	CR138	CR139	Mean	SD	CR145	CR149	CR150	CR152	CR157	CR158	Mean	SD	CR173	Mean	SD
0.05	201	200	167	183.5	23.3345	190	157	189	193	164	140	172.167	21.757	128	169.778	25.1683	0.995025	0.830846	0.912935	0.116092	0.945274	0.781095	0.940299	0.960199	0.81592	0.696517	0.856551	0.108244	0.636816	0.844666	0.125216
0.1	923	902	693	797.5	147.785	895	677	867	858	775	586	776.333	122.529	497	750	145.598	0.977248	0.750813	0.86403	0.160114	0.969664	0.733478	0.939328	0.929577	0.839653	0.634886	0.841098	0.132751	0.538462	0.812568	0.157744
0.15	1060	1017	766	891.5	177.484	1008	716	984	993	891	587	863.167	173.859	514	830.667	192.566	0.959434	0.722642	0.841038	0.167438	0.950943	0.675472	0.928302	0.936792	0.840566	0.553774	0.814308	0.164018	0.484906	0.783648	0.181666
0.2	916	889	641	765	175.362	870	603	799	866	780	535	742.167	140.444	413	710.667	169.499	0.970524	0.699782	0.835153	0.191444	0.949782	0.658297	0.872271	0.945415	0.851528	0.584061	0.810226	0.153323	0.450873	0.775837	0.185042
0.25	1090	1058	759	908.5	211.425	1000	614	971	1044	853	648	855	185.006	565	834.667	194.274	0.970642	0.69633	0.833486	0.193968	0.917431	0.563303	0.890826	0.957798	0.782569	0.594495	0.784404	0.16973	0.518349	0.765749	0.178233
0.3	839	800	530	665	190.919	764	557	658	783	605	481	641.333	117.927	364	615.778	149.223	0.953516	0.631704	0.79261	0.227555	0.910608	0.663886	0.784267	0.933254	0.721097	0.573302	0.764402	0.140556	0.43385	0.733943	0.177858
0.35	778	732	543	637.5	133.643	730	491	666	729	600	496	618.667	108.17	358	593.889	132.049	0.940874	0.697943	0.819409	0.171778	0.938303	0.631105	0.856041	0.937018	0.771208	0.637532	0.795201	0.139036	0.460154	0.763353	0.169728
0.4	1094	1041	726	883.5	222.739	1043	822	952	1005	886	716	904	121.834	520	856.778	177.503	0.951554	0.66362	0.807587	0.2036	0.953382	0.751371	0.870201	0.918647	0.809872	0.654479	0.826325	0.111366	0.47532	0.783161	0.162251
0.45	1086	1043	791	917	178.191	1010	826	925	1021	899	773	909	98.4744	528	868.444	162.298	0.960405	0.728361	0.844383	0.16408	0.930018	0.760589	0.85175	0.940147	0.827808	0.711786	0.837017	0.0906762	0.486188	0.799673	0.149445
0.5	3084	2993	2652	2822.5	241.123	2969	2710	2853	2886	2606	2743	2794.5	132.34	2277	2743.22	221.195	0.970493	0.859922	0.915208	0.0781853	0.962711	0.878729	0.925097	0.935798	0.845006	0.889429	0.906128	0.0429118	0.738327	0.889501	0.0717236
0.55	1638	1567	1248	1407.5	225.567	1554	1144	1285	1510	1429	1289	1368.5	156.068	651	1297.44	283.962	0.956654	0.761905	0.85928	0.137709	0.948718	0.698413	0.784493	0.921856	0.872405	0.786935	0.83547	0.0952794	0.397436	0.792091	0.173359
0.6	2238	2152	1681	1916.5	333.047	2136	1592	1672	1936	1921	1787	1840.67	197.953	923	1755.56	370.011	0.961573	0.751117	0.856345	0.148815	0.954424	0.711349	0.747096	0.865058	0.858356	0.798481	0.822461	0.0884509	0.412422	0.784431	0.165331
0.65	3988	3848	3152	3500	492.146	3779	2948	2997	3457	3494	3450	3354.17	320.105	1259	3153.78	776.643	0.964895	0.790371	0.877633	0.123407	0.947593	0.739218	0.751505	0.866851	0.876128	0.865095	0.841065	0.080267	0.315697	0.790817	0.194745
0.7	2966	2675	1953	2314	510.531	2677	1901	2212	2484	2442	2037	2292.17	293.903	1016	2155.22	518.81	0.901888	0.658463	0.780175	0.172128	0.902562	0.640931	0.745786	0.837492	0.823331	0.686784	0.772814	0.0990907	0.342549	0.726643	0.174919
0.75	4433	3373	2784	3078.5	416.486	3910	2494	3336	2689	3464	3218	3185.17	519.779	1786	3006	634.018	0.760884	0.628017	0.694451	0.0939513	0.882021	0.562599	0.752538	0.606587	0.781412	0.725919	0.718513	0.117252	0.402887	0.678096	0.143022
0.8	6612	5228	4117	4672.5	785.596	5502	4207	4525	5263	5144	3778	4736.5	674.251	2059	4424.78	1071.97	0.790684	0.622656	0.70667	0.118814	0.832123	0.636267	0.684362	0.795977	0.777979	0.571385	0.716349	0.101974	0.311404	0.669204	0.162124
0.85	13640	10885	8073	9479	1988.38	11137	8250	9782	10975	9291	8543	9663	1208.1	4575	9056.78	2058.49	0.798021	0.591862	0.694941	0.145776	0.816496	0.604839	0.717155	0.804619	0.681158	0.62632	0.708431	0.0885704	0.335411	0.663987	0.150916
0.9	23525	16501	12628	14564.5	2738.62	16769	10758	13780	15952	15625	12807	14281.8	2263.8	6503	13480.3	3316.86	0.701424	0.536791	0.619107	0.116413	0.712816	0.457301	0.58576	0.678087	0.664187	0.5444	0.607092	0.0962295	0.276429	0.573022	0.140993
0.95	53206	32806	29217	31011.5	2537.81	34905	21777	29605	30026	34138	26931	29563.7	4842.17	16421	28425.1	6009.67	0.616585	0.54913	0.582857	0.0476977	0.656035	0.409296	0.556422	0.564335	0.641619	0.506165	0.555645	0.0910079	0.308631	0.534246	0.112951
1	94791	54461	48380	51420.5	4299.92	55421	39926	54430	52565	55788	47874	51000.7	6149.63	30227	48785.8	8626.45	0.574538	0.510386	0.542462	0.0453621	0.584665	0.4212	0.574211	0.554536	0.588537	0.505048	0.538033	0.0648757	0.31888	0.514667	0.0910049
Note: SL, Solanum lycopersicum; SC, Solanum lycopersicum var cerasiforme; SP, Solanum pimpinellifolium.
