# Supplementary material for: Meta-analysis of genome-wide association studies provides insights into genetic control of tomato flavor
Source: Nat Commun. 2019 Apr 4;10:1534. doi: 10.1038/s41467-019-09462-w (PMC6449550; doi:10.1038/s41467-019-09462-w)
Supplement: Supplementary file 7 — Supplementary Data 3 [file 41467_2019_9462_MOESM7_ESM.xlsx]

## Sheet: Sheet1
Supplementary Data 3. Comparison of the number of correctly imputed SNPs at different MAF. This comparison was based on the nine accessions that were both in the reference and panel S. Imputed SNPs were first filtered with MAF ≥ 0.037, HWE ≥ 0.000001, missing ≤ 0.1 and missing_call ≤ 0.1 before counting the number.
MAF	Remained SNPs	Corrected imputed SNPs numbers															Percentage of corrected imputed SNPs
		SL		SC										SP	All		SL		SC										SP	All
		CR138	CR139	Mean	SD	CR145	CR149	CR150	CR152	CR157	CR158	Mean	SD	CR173	Mean	SD	CR138	CR139	Mean	SD	CR145	CR149	CR150	CR152	CR157	CR158	Mean	SD	CR173	Mean	SD
0.05	27724	25704	21540	23622	2944.39	25675	19632	22330	24879	23714	20841	22845.2	2345.46	14053	22040.9	3688.88	0.927139	0.776944	0.852042	0.106204	0.926093	0.708123	0.805439	0.897381	0.85536	0.751731	0.824021	0.0846002	0.506889	0.795011	0.133057
0.075	17990	15628	13299	14463.5	1646.85	16160	11428	13617	15413	14818	12023	13909.8	1894.88	8188	13397.1	2540.95	0.868705	0.739244	0.803974	0.0915426	0.898277	0.635242	0.756921	0.856754	0.82368	0.668316	0.773198	0.10533	0.455142	0.744698	0.141243
0.1	9608	7568	6420	6994	811.759	8301	6341	7974	8058	7895	6469	7506.33	864.831	4160	7020.67	1322.81	0.787677	0.668193	0.727935	0.0844878	0.863968	0.659971	0.829933	0.838676	0.821711	0.673293	0.781259	0.0900116	0.432973	0.730711	0.137678
0.125	17185	13360	11148	12254	1564.12	13307	12191	12866	13291	13058	11238	12658.5	807.421	5490	11772.1	2508.72	0.777422	0.648705	0.713064	0.0910166	0.774338	0.709398	0.748676	0.773407	0.759849	0.653942	0.736602	0.046984	0.319465	0.685022	0.145983
0.15	31414	17920	15248	16584	1889.39	18106	15239	15958	18119	17844	16834	17016.7	1216.59	4804	15563.6	4205.5	0.570446	0.485389	0.527917	0.0601448	0.576367	0.485102	0.50799	0.576781	0.568027	0.535876	0.541691	0.0387278	0.152925	0.495434	0.133874
0.175	29102	19419	13425	16422	4238.4	18773	14812	18434	17553	19065	13761	17066.3	2237.05	4649	15543.4	4705.5	0.667274	0.461309	0.564291	0.145639	0.645076	0.508968	0.633427	0.603154	0.65511	0.472854	0.586432	0.0768693	0.159748	0.534102	0.16169
0.2	16478	11594	7570	9582	2845.4	11116	6381	10009	9697	10606	8220	9338.17	1751.69	4132	8813.89	2454.27	0.703605	0.4594	0.581503	0.172679	0.674596	0.387244	0.607416	0.588482	0.643646	0.498847	0.566705	0.106304	0.250759	0.534888	0.148942
0.225	11171	6293	5224	5758.5	755.897	7184	4547	6514	6882	6144	4502	5962.17	1167.16	2467	5528.56	1499.57	0.563334	0.467639	0.515487	0.067666	0.643094	0.407036	0.583117	0.616059	0.549996	0.403008	0.533718	0.104481	0.22084	0.494902	0.134238
0.25	15136	8311	9481	8896	827.315	9358	3739	10835	9235	10823	5934	8320.67	2869.96	3436	7905.78	2846.94	0.549088	0.626387	0.587738	0.0546588	0.618261	0.247027	0.715843	0.610135	0.71505	0.392045	0.549727	0.189612	0.227008	0.522316	0.188091
0.275	6106	3214	2418	2816	562.857	3104	2512	3479	3038	2873	2726	2955.33	334.389	1628	2776.89	546.574	0.526368	0.396004	0.461186	0.092181	0.508352	0.411399	0.569767	0.497543	0.470521	0.446446	0.484005	0.054764	0.266623	0.45478	0.0895143
0.3	5640	3169	2386	2777.5	553.665	2947	2250	2717	2670	2920	2613	2686.17	252.792	2660	2703.56	283	0.561879	0.42305	0.492465	0.0981675	0.522518	0.398936	0.481738	0.473404	0.51773	0.463298	0.476271	0.0448213	0.471631	0.479354	0.0501772
0.325	11673	6119	5219	5669	636.396	3216	640	1478	1548	4041	6420	2890.5	2133.03	6526	3911.89	2302.77	0.524201	0.4471	0.485651	0.0545186	0.275508	0.0548274	0.126617	0.132614	0.346184	0.549987	0.247623	0.182732	0.559068	0.335123	0.197273
0.35	3152	1837	1302	1569.5	378.302	2357	736	985	1347	1756	1193	1395.67	583.31	947	1384.44	512.953	0.582805	0.413071	0.497938	0.12002	0.747779	0.233503	0.3125	0.427348	0.557107	0.37849	0.442788	0.18506	0.300444	0.439227	0.162739
0.375	5370	2327	2513	2420	131.522	3522	1544	1250	2812	2481	2007	2269.33	841.716	3155	2401.22	727.408	0.433333	0.46797	0.450652	0.024492	0.655866	0.287523	0.232775	0.52365	0.462011	0.373743	0.422595	0.156744	0.587523	0.447155	0.135458
0.4	2213	384	904	644	367.696	763	601	890	511	864	544	695.5	165.349	1504	773.889	330.828	0.17352	0.408495	0.291008	0.166153	0.344781	0.271577	0.402169	0.230908	0.39042	0.24582	0.314279	0.0747171	0.67962	0.349701	0.149493
0.425	1810	379	974	676.5	420.729	612	82	1099	1214	629	1039	779.167	423.184	756	753.778	368.824	0.209392	0.538122	0.373757	0.232447	0.338122	0.0453039	0.607182	0.670718	0.347514	0.574033	0.430479	0.233803	0.41768	0.416452	0.20377
0.45	2265	382	1061	721.5	480.126	914	278	1027	810	459	1099	764.5	327.179	1029	784.333	323.239	0.168653	0.468433	0.318543	0.211976	0.403532	0.122737	0.453422	0.357616	0.202649	0.48521	0.337528	0.14445	0.454305	0.346284	0.14271
0.475	1963	370	930	650	395.98	1173	120	1262	773	544	1169	840.167	448.936	1295	848.444	424.721	0.188487	0.473765	0.331126	0.201722	0.597555	0.0611309	0.642894	0.393785	0.277127	0.595517	0.428001	0.228699	0.659705	0.432218	0.216363
0.5	2108	193	439	316	173.948	1681	97	764	385	1261	787	829.167	574.713	705	701.333	509.505	0.091556	0.208254	0.149905	0.0825182	0.797438	0.0460152	0.362429	0.182638	0.598197	0.37334	0.393343	0.272634	0.33444	0.332701	0.241701
Note: SL, Solanum lycopersicum; SC, Solanum lycopersicum var cerasiforme; SP, Solanum pimpinellifolium.
