# Supplementary material for: Meta-analysis of genome-wide association studies provides insights into genetic control of tomato flavor
Source: Nat Commun. 2019 Apr 4;10:1534. doi: 10.1038/s41467-019-09462-w (PMC6449550; doi:10.1038/s41467-019-09462-w)
Supplement: Supplementary file 8 — Supplementary Data 4 [file 41467_2019_9462_MOESM8_ESM.xlsx]

## Sheet: Sheet1
Supplementary Data 4. Detailed information of membership of each cluster revealed by all independent SNPs in DAPC for panel S.
Accession	Organism	DAPC1	DAPC2	DAPC3	DAPC4	DAPC5	DAPC6
CR001	S. lycopersicum var cerasiforme	2.32953e-29	1.10909e-42	1.23429e-36	3.12387e-29	1	2.77695e-41
CR027	S. lycopersicum var cerasiforme	9.43262e-24	1.42215e-47	6.15795e-29	2.84534e-23	1	2.47902e-39
CR030	S. lycopersicum var cerasiforme	3.03574e-22	1.02005e-70	6.97095e-26	1	2.1138e-28	2.16254e-32
CR049	S. lycopersicum var cerasiforme	8.43298e-14	2.91873e-60	8.68207e-20	1	3.8533e-25	2.50753e-23
CR051	S. lycopersicum var cerasiforme	1.14309e-19	2.25203e-66	3.23935e-17	1	9.21587e-25	1.90473e-30
CR052	S. lycopersicum var cerasiforme	1	1.00585e-52	3.94752e-19	7.34718e-16	1.31169e-27	2.62826e-21
CR055	S. lycopersicum var cerasiforme	3.87034e-16	1.23279e-67	3.40217e-20	1	4.05817e-31	1.19128e-25
CR056	S. lycopersicum var cerasiforme	2.93695e-22	2.52415e-88	1	2.39086e-21	3.26873e-40	3.54504e-46
CR058	S. lycopersicum var cerasiforme	1.47138e-15	2.40845e-65	1	3.1263e-19	3.34846e-36	1.46085e-32
CR070	S. lycopersicum var cerasiforme	3.80253e-19	5.20089e-57	7.32471e-13	1	7.73188e-26	2.97589e-21
CR073	S. lycopersicum var cerasiforme	6.07861e-35	3.53086e-36	1.82401e-40	5.46142e-20	1	2.87297e-41
CR074	S. lycopersicum var cerasiforme	1.70763e-17	1.61091e-28	8.39228e-32	8.3734e-27	4.38235e-42	1
CR076	S. lycopersicum var cerasiforme	9.72301e-18	2.37826e-68	3.88565e-18	1	1.88659e-28	2.80618e-31
CR077	S. lycopersicum var cerasiforme	1.65416e-53	1	3.76198e-67	5.45508e-57	2.09737e-36	5.50727e-28
CR078	S. lycopersicum var cerasiforme	0.000103194	5.88369e-55	1.31223e-06	0.999895	8.57948e-16	3.92428e-19
CR079	S. lycopersicum var cerasiforme	1.827e-21	3.299e-68	2.92957e-23	1	1.07533e-29	1.1874e-27
CR080	S. lycopersicum var cerasiforme	1.00747e-22	2.49565e-82	1	1.08196e-18	1.02121e-38	2.32639e-39
CR081	S. lycopersicum var cerasiforme	8.67486e-20	2.55226e-68	1.78336e-17	1	3.05367e-30	1.72811e-30
CR082	S. lycopersicum var cerasiforme	8.0588e-21	1.68787e-75	1.21721e-15	1	1.08374e-29	5.83838e-35
CR083	S. lycopersicum var cerasiforme	7.1316e-36	2.37041e-52	8.30817e-37	1.3932e-25	1	3.6025e-48
CR084	S. lycopersicum var cerasiforme	7.01008e-18	2.18278e-68	5.72956e-20	1	3.9783e-31	7.89287e-30
CR085	S. lycopersicum var cerasiforme	4.90409e-36	4.40253e-23	3.57993e-37	2.45442e-30	1	7.38898e-37
CR086	S. lycopersicum var cerasiforme	5.85516e-21	3.94845e-68	4.33195e-20	1	3.13308e-28	5.57413e-30
CR087	S. lycopersicum var cerasiforme	2.41647e-16	5.2569e-65	1.02277e-18	1	1.85964e-29	8.35102e-25
CR088	S. lycopersicum var cerasiforme	1.05128e-20	6.33478e-83	1	1.58772e-15	1.99172e-35	8.80433e-41
CR089	S. lycopersicum var cerasiforme	5.46659e-21	2.06062e-66	7.88926e-19	1	5.11102e-30	1.23282e-29
CR090	S. lycopersicum var cerasiforme	7.32642e-21	5.74898e-83	1	1.54485e-15	2.2388e-35	5.68391e-41
CR091	S. lycopersicum var cerasiforme	1.96597e-19	5.71908e-74	1	1.51e-19	2.9968e-35	5.16258e-35
CR092	S. lycopersicum var cerasiforme	1.02521e-13	3.27725e-73	1	2.6446e-12	1.40243e-33	1.84317e-27
CR094	S. lycopersicum var cerasiforme	9.77565e-17	4.87871e-69	2.54575e-16	1	6.06551e-24	7.7445e-31
CR095	S. lycopersicum var cerasiforme	8.0038e-27	1.38339e-27	1.73565e-38	9.22574e-33	4.09253e-50	1
CR096	S. lycopersicum var cerasiforme	1.78955e-19	9.75602e-78	1	2.06089e-17	1.1937e-35	3.03142e-37
CR097	S. lycopersicum var cerasiforme	2.44857e-19	1.34809e-32	5.99203e-30	4.06729e-24	5.10309e-40	1
CR099	S. lycopersicum var cerasiforme	1.16024e-11	8.34019e-55	2.18907e-18	1	1.15979e-19	1.30303e-20
CR100	S. lycopersicum var cerasiforme	2.11113e-25	9.5221e-64	2.64191e-18	1	8.24148e-28	8.2167e-29
CR103	S. lycopersicum var cerasiforme	1.44066e-12	5.52122e-64	1	6.63962e-12	6.91813e-31	1.26097e-28
CR104	S. lycopersicum var cerasiforme	3.22518e-26	6.734e-40	6.05123e-40	4.07609e-29	2.08082e-48	1
CR105	S. lycopersicum var cerasiforme	4.56711e-20	1.39756e-82	1	8.75342e-22	1.33691e-41	7.68559e-39
CR107	S. lycopersicum var cerasiforme	9.43799e-21	1.01837e-57	7.56977e-21	1	7.25593e-28	6.09664e-22
CR109	S. lycopersicum var cerasiforme	2.33938e-24	2.14382e-30	7.17219e-30	1.26094e-25	1	5.67326e-25
CR112	S. lycopersicum var cerasiforme	1.96177e-09	1.8316e-48	5.5667e-07	0.999999	1.87129e-19	1.30227e-13
CR115	S. lycopersicum var cerasiforme	1.54474e-25	5.4592e-29	6.68215e-43	9.60516e-38	3.17898e-52	1
CR120	S. lycopersicum var cerasiforme	2.68344e-29	2.20923e-33	7.6879e-42	3.94723e-28	3.46086e-42	1
CR121	S. lycopersicum var cerasiforme	4.33052e-20	1.52954e-82	1	7.15198e-22	1.20958e-41	6.52868e-39
CR142	S. lycopersicum var cerasiforme	7.16541e-19	3.58362e-82	1	1.56591e-15	3.81564e-38	1.06595e-37
CR144	S. lycopersicum var cerasiforme	5.90038e-18	4.22243e-78	1	4.51843e-22	6.891e-40	3.18997e-32
CR145	S. lycopersicum var cerasiforme	7.46061e-21	1.21792e-72	5.71079e-16	1	2.32727e-29	6.04802e-30
CR147	S. lycopersicum var cerasiforme	4.26349e-20	1.00915e-77	1	1.98171e-17	1.51251e-34	1.0459e-38
CR148	S. lycopersicum var cerasiforme	6.74876e-21	4.34099e-59	1.34561e-16	1	4.53086e-24	3.87563e-26
CR149	S. lycopersicum var cerasiforme	4.74288e-19	2.2258e-33	3.40512e-31	1.11031e-24	3.15764e-39	1
CR150	S. lycopersicum var cerasiforme	2.56081e-13	1.16908e-36	1.44831e-20	8.27195e-15	2.23262e-32	1
CR152	S. lycopersicum var cerasiforme	2.59143e-25	4.98837e-84	1	1.93791e-22	2.33721e-38	6.31508e-47
CR153	S. lycopersicum var cerasiforme	2.25401e-06	3.28938e-54	0.999997	3.73494e-07	5.24952e-23	1.43828e-17
CR154	S. lycopersicum var cerasiforme	5.44176e-23	9.37427e-80	1	2.03678e-21	3.03022e-39	1.09311e-41
CR155	S. lycopersicum var cerasiforme	3.30552e-10	1.86678e-68	1	4.04082e-09	3.76018e-25	1.01628e-26
CR156	S. lycopersicum var cerasiforme	2.7896e-37	7.16973e-57	9.12539e-40	1.00685e-24	1	3.5952e-49
CR157	S. lycopersicum var cerasiforme	1.38878e-12	5.24205e-71	1	1.50226e-13	1.60052e-32	7.17673e-28
CR158	S. lycopersicum var cerasiforme	1.13154e-22	6.88357e-24	3.14547e-40	5.78206e-34	3.86922e-39	1
CR161	S. lycopersicum var cerasiforme	8.73608e-17	1.54925e-67	1	4.97725e-11	1.80858e-29	2.18959e-24
CR199	S. lycopersicum var cerasiforme	1.78182e-21	5.1764e-87	1	9.11237e-23	1.01469e-40	6.87915e-45
CR202	S. lycopersicum var cerasiforme	2.37046e-19	6.93541e-67	1.28799e-19	1	2.42143e-33	1.12727e-26
CR205	S. lycopersicum var cerasiforme	4.0117e-30	2.27557e-15	1.79517e-38	1.48646e-30	2.38228e-36	1
CR234	S. lycopersicum var cerasiforme	1	2.47992e-51	2.63617e-23	2.03548e-23	1.02644e-32	8.90819e-24
CR235	S. lycopersicum var cerasiforme	1.53186e-23	4.37633e-75	3.97878e-20	1	3.38238e-30	4.77278e-34
CR236	S. lycopersicum var cerasiforme	1.20507e-32	1.42944e-37	8.90123e-44	2.90169e-33	1.14848e-50	1
CR237	S. lycopersicum var cerasiforme	1.65331e-19	6.66364e-70	1	1.08377e-23	4.49794e-36	2.95648e-34
CR239	S. lycopersicum var cerasiforme	1	2.74658e-63	4.76567e-16	9.13198e-17	5.47664e-32	7.98363e-23
CR240	S. lycopersicum var cerasiforme	7.41078e-19	5.6578e-33	7.90471e-32	3.28789e-24	1.03619e-42	1
CR241	S. lycopersicum var cerasiforme	5.46437e-18	9.63155e-66	4.94092e-17	1	8.42582e-26	1.63233e-27
CR242	S. lycopersicum var cerasiforme	7.21764e-31	1.63628e-30	8.51137e-40	3.28603e-36	1	1.54306e-36
CR243	S. lycopersicum var cerasiforme	1.7197e-18	1.22391e-65	1.45464e-18	1	8.13378e-28	4.29621e-27
CR244	S. lycopersicum var cerasiforme	7.89938e-14	4.24208e-66	2.66405e-15	1	6.74464e-27	2.48682e-27
CR246	S. lycopersicum var cerasiforme	6.51058e-20	1.82542e-43	8.96446e-31	3.8204e-26	1	5.64765e-37
CR247	S. lycopersicum var cerasiforme	7.4273e-15	3.72848e-60	5.64509e-12	1	2.05928e-26	6.7172e-22
CR248	S. lycopersicum var cerasiforme	2.19339e-19	9.98773e-78	1	2.16739e-17	1.37999e-35	3.5305e-37
CR249	S. lycopersicum var cerasiforme	2.83139e-14	2.18725e-17	2.22133e-28	9.00391e-24	2.10719e-11	1
CR250	S. lycopersicum var cerasiforme	1	9.35446e-52	4.31185e-14	4.93888e-14	1.00788e-24	1.35734e-17
CR252	S. lycopersicum var cerasiforme	1	5.48641e-60	1.74038e-20	4.81937e-17	1.12742e-32	2.45688e-17
CR253	S. lycopersicum var cerasiforme	1	2.23347e-64	1.13405e-08	2.11466e-11	1.46117e-24	3.63055e-27
CR254	S. lycopersicum var cerasiforme	6.05979e-27	2.80294e-34	2.1016e-39	5.7188e-31	1.7475e-49	1
CR255	S. lycopersicum var cerasiforme	1	5.76741e-56	4.71751e-10	6.12606e-18	1.17554e-38	8.49055e-19
CR256	S. lycopersicum var cerasiforme	3.27255e-32	9.17472e-57	2.17468e-21	1.72122e-29	1	1.74763e-44
CR257	S. lycopersicum var cerasiforme	1.24817e-10	2.77944e-67	1.97948e-14	1	2.01884e-30	9.96437e-25
CR258	S. lycopersicum var cerasiforme	1	4.45991e-55	9.83578e-20	2.56292e-16	1.05656e-28	2.59274e-22
CR259	S. lycopersicum var cerasiforme	1	2.33455e-58	7.36178e-15	3.35059e-12	1.62418e-26	5.43732e-17
CR260	S. lycopersicum var cerasiforme	9.14547e-19	1.63799e-66	3.58937e-22	1	1.39484e-28	1.509e-32
CR261	S. lycopersicum var cerasiforme	1	4.34884e-64	3.03342e-22	1.56042e-19	2.80549e-34	2.00168e-20
CR262	S. lycopersicum var cerasiforme	1.7976e-19	1.84444e-66	7.26677e-13	1	1.22216e-27	3.22476e-28
CR263	S. lycopersicum var cerasiforme	1.61557e-19	2.37687e-66	6.45423e-13	1	1.17821e-27	3.35659e-28
CR264	S. lycopersicum var cerasiforme	7.70029e-17	1.07045e-63	2.35958e-19	1	3.64348e-27	6.23571e-26
CR265	S. lycopersicum var cerasiforme	1	2.20004e-64	3.53454e-16	7.00956e-17	4.33819e-30	3.45311e-28
CR266	S. lycopersicum var cerasiforme	1	4.26721e-66	5.31652e-25	6.08108e-23	9.54253e-38	2.22754e-26
CR267	S. lycopersicum var cerasiforme	1.63739e-22	1.3158e-34	5.2725e-40	2.25025e-30	1.24118e-57	1
CR268	S. lycopersicum var cerasiforme	1	7.57132e-47	2.05454e-20	3.87091e-18	5.86109e-28	2.22571e-19
CR269	S. lycopersicum var cerasiforme	1.97409e-18	1.0988e-65	1.79175e-18	1	7.75198e-28	3.86042e-27
CR271	S. lycopersicum var cerasiforme	2.81299e-18	1.55889e-79	1	2.60721e-18	1.70444e-34	5.79301e-40
CR274	S. lycopersicum var cerasiforme	7.99588e-21	4.42154e-81	1	2.44245e-17	1.53381e-36	1.18616e-39
CR275	S. lycopersicum var cerasiforme	6.55698e-21	3.45471e-74	3.20491e-20	1	2.01481e-31	1.59955e-31
CR276	S. lycopersicum var cerasiforme	2.20972e-17	1.62937e-82	1	2.77597e-16	7.85479e-39	4.01321e-36
CR277	S. lycopersicum var cerasiforme	1.39185e-23	3.70283e-75	4.54129e-20	1	3.4754e-30	4.086e-34
CR278	S. lycopersicum var cerasiforme	5.75069e-20	2.36337e-70	1.95601e-17	1	2.70566e-30	2.69556e-28
CR279	S. lycopersicum var cerasiforme	1	2.30708e-59	1.48239e-19	3.24274e-18	6.24769e-33	1.86845e-20
CR280	S. lycopersicum var cerasiforme	1.38921e-19	1.8616e-66	5.99371e-13	1	1.18668e-27	2.91325e-28
CR281	S. lycopersicum var cerasiforme	2.96498e-18	1.6667e-79	1	2.622e-18	1.77384e-34	6.03053e-40
CR282	S. lycopersicum var cerasiforme	1	1.18064e-57	1.18638e-17	1.61316e-19	2.02054e-27	4.68523e-28
CR283	S. lycopersicum var cerasiforme	1	1.01925e-51	2.81935e-21	3.31924e-17	1.1664e-26	4.72281e-20
CR284	S. lycopersicum var cerasiforme	1	1.69458e-70	2.66286e-23	3.1057e-21	2.477e-36	5.61708e-29
CR285	S. lycopersicum var cerasiforme	6.04447e-20	2.41839e-70	1.67306e-17	1	3.07414e-30	2.93688e-28
CR286	S. lycopersicum var cerasiforme	3.72038e-18	2.3208e-68	1.10786e-17	1	5.00635e-29	9.44731e-31
CR287	S. lycopersicum var cerasiforme	2.70711e-17	4.27758e-63	5.66166e-17	1	3.31983e-29	4.8952e-26
CR288	S. lycopersicum var cerasiforme	3.70351e-25	3.3921e-44	1.24564e-35	6.00582e-27	9.59369e-49	1
CR289	S. lycopersicum var cerasiforme	7.39123e-21	1.65703e-69	2.59248e-21	1	4.85887e-30	6.57115e-31
CR290	S. lycopersicum var cerasiforme	4.00821e-38	2.705e-43	2.21238e-46	2.65819e-31	1	3.50236e-51
CR291	S. lycopersicum var cerasiforme	2.79581e-20	8.88548e-68	9.05185e-18	1	1.42641e-31	1.07833e-26
CR292	S. lycopersicum var cerasiforme	8.78156e-34	2.82796e-47	3.39417e-32	3.81473e-22	1	1.20189e-43
CR293	S. lycopersicum var cerasiforme	2.42372e-20	3.37088e-77	1	9.46347e-20	4.05389e-37	9.84473e-32
CR294	S. lycopersicum var cerasiforme	5.24565e-15	8.61466e-23	1.84053e-34	1.43971e-20	3.95733e-32	1
CR295	S. lycopersicum var cerasiforme	9.74889e-15	6.87551e-62	4.48317e-19	1	1.52202e-25	8.90997e-25
CR308	S. lycopersicum var cerasiforme	5.99122e-22	1.30015e-49	2.89491e-33	3.61142e-25	1	5.1565e-41
CR002	Solanum lycopersicum	1.70813e-14	1.25239e-67	4.0608e-20	1	2.6922e-26	3.36102e-27
CR003	Solanum lycopersicum	1.25012e-18	1.45462e-70	1.90015e-17	1	3.10617e-33	1.2244e-22
CR005	Solanum lycopersicum	1.63481e-17	1.55438e-75	1.38346e-18	1	8.00102e-29	1.44475e-31
CR006	Solanum lycopersicum	4.44442e-21	2.7349e-63	4.67446e-24	1	1.00068e-29	8.82215e-30
CR354	Solanum lycopersicum	3.15602e-16	1.39828e-65	5.20822e-20	1	1.63634e-30	1.83103e-30
CR011	Solanum lycopersicum	1.53284e-21	3.70116e-65	4.32588e-21	1	9.47181e-31	1.94806e-25
CR017	Solanum lycopersicum	1.1098e-21	1.16014e-70	9.98238e-21	1	3.92499e-31	7.99509e-29
CR020	Solanum lycopersicum	4.80285e-19	2.7379e-68	4.02952e-18	1	4.59486e-27	5.09791e-30
CR021	Solanum lycopersicum	2.81282e-15	9.74823e-70	1.27908e-17	1	2.29058e-27	8.97911e-29
CR022	Solanum lycopersicum	7.63585e-22	8.46392e-75	1.32807e-21	1	1.19244e-32	9.8993e-32
CR031	Solanum lycopersicum	1	2.70466e-56	1.22377e-10	3.72581e-15	3.17925e-35	6.07758e-21
CR126	Solanum lycopersicum	2.80666e-22	4.20077e-70	2.89946e-19	1	8.04201e-28	3.71909e-35
CR129	Solanum lycopersicum	1.74375e-15	2.1235e-70	1.04156e-18	1	7.67233e-32	4.79238e-28
CR135	Solanum lycopersicum	2.21912e-19	2.25592e-76	6.23883e-19	1	7.82359e-34	1.0589e-30
CR136	Solanum lycopersicum	1.27142e-14	1.70094e-32	3.77122e-26	6.34903e-19	4.26713e-33	1
CR137	Solanum lycopersicum	1.05036e-12	8.50378e-67	1.95114e-19	1	9.66748e-26	1.84211e-30
CR138	Solanum lycopersicum	4.75453e-24	5.78124e-67	1.11928e-22	1	7.43861e-30	5.29582e-31
CR139	Solanum lycopersicum	4.02843e-21	4.98066e-61	3.14842e-19	1	1.00958e-26	5.26612e-28
CR360	Solanum lycopersicum	1.88066e-12	1.66187e-71	2.88907e-14	1	9.53896e-33	2.6692e-29
CR351	Solanum lycopersicum	2.46951e-18	8.29249e-68	2.27014e-24	1	2.68278e-29	4.9659e-29
CR270	Solanum lycopersicum	1.86756e-16	2.61225e-76	2.00293e-17	1	6.90842e-31	6.38039e-33
CR272	Solanum lycopersicum	9.60783e-18	1.29668e-80	1	2.67313e-15	4.78769e-33	7.58345e-40
CR273	Solanum lycopersicum	2.44332e-15	2.53406e-60	6.36738e-16	1	7.42318e-17	1.17587e-22
CR302	Solanum lycopersicum	1.28547e-25	1.58815e-68	1.4782e-23	1	1.38363e-30	1.94947e-31
CR317	Solanum lycopersicum	2.04658e-22	8.16301e-81	8.90344e-15	1	6.41973e-31	1.15953e-36
CR319	Solanum lycopersicum	3.0725e-25	2.85159e-71	3.49605e-19	1	1.36255e-28	2.95713e-35
CR324	Solanum lycopersicum	1.54571e-23	8.55481e-73	9.8433e-19	1	3.79787e-31	7.21127e-33
CR341	Solanum lycopersicum	1.84674e-27	2.92731e-40	4.01486e-40	4.44645e-27	5.87949e-51	1
CR057	Solanum pimpinellifolium	3.95659e-63	1	1.13564e-80	6.37249e-71	1.89601e-42	8.01358e-35
CR060	Solanum pimpinellifolium	1.25275e-36	1	2.74589e-55	5.07127e-46	1.66842e-47	3.14352e-14
CR062	Solanum pimpinellifolium	6.03454e-71	1	4.62692e-86	8.0228e-76	2.34897e-48	5.64313e-43
CR064	Solanum pimpinellifolium	2.75489e-27	1.4652e-34	2.74681e-40	2.38356e-33	4.08535e-43	1
CR065	Solanum pimpinellifolium	5.8566e-16	2.6714e-20	3.43739e-34	9.27135e-23	9.7555e-31	1
CR067	Solanum pimpinellifolium	6.32562e-31	1	8.18478e-50	2.60523e-44	4.64919e-25	2.22048e-19
CR068	Solanum pimpinellifolium	1.00495e-62	1	1.98917e-82	1.21508e-70	3.01066e-42	2.59432e-33
CR069	Solanum pimpinellifolium	8.91131e-64	1	2.82974e-83	4.10899e-71	5.02445e-43	4.48968e-33
CR071	Solanum pimpinellifolium	6.75599e-63	1	1.64167e-82	8.45497e-71	2.34132e-42	1.56625e-33
CR072	Solanum pimpinellifolium	9.19075e-63	1	2.07819e-82	1.05381e-70	2.8077e-42	1.93245e-33
CR075	Solanum pimpinellifolium	8.62387e-18	3.47664e-66	1.78879e-14	1	6.05594e-25	2.32698e-27
CR163	Solanum pimpinellifolium	2.67307e-53	1	4.95681e-72	1.00148e-56	4.79973e-39	2.70959e-19
CR169	Solanum pimpinellifolium	1.18854e-63	1	1.63788e-83	8.13163e-72	1.32697e-43	4.04727e-33
CR173	Solanum pimpinellifolium	1.17955e-56	1	2.66632e-76	3.19304e-66	1.01633e-43	3.57669e-31
CR186	Solanum pimpinellifolium	8.15665e-63	1	7.26646e-80	7.4064e-74	9.15739e-46	2.17816e-37
CR203	Solanum pimpinellifolium	9.62263e-70	1	2.63428e-88	4.05538e-76	3.16138e-62	8.38146e-36
