# Supplementary material for: Meta-analysis of genome-wide association studies provides insights into genetic control of tomato flavor
Source: Nat Commun. 2019 Apr 4;10:1534. doi: 10.1038/s41467-019-09462-w (PMC6449550; doi:10.1038/s41467-019-09462-w)
Supplement: Supplementary file 9 — Supplementary Data 5 [file 41467_2019_9462_MOESM9_ESM.xlsx]

## Sheet: Sheet1
Supplementary Data 5. Detailed information of membership of each cluster revealed by all independent SNPs in DAPC for panel B.
Accession	Group	DAPC1	DAPC2	DAPC3	DAPC4	DAPC5	DAPC6
SYNAGAD_001	SL	8.68591e-13	2.52433e-42	2.24452e-16	3.02114e-42	0.999929	7.1211e-05
SYNAGAD_002	Old_ADM	1.87229e-12	2.90406e-43	3.81021e-22	2.7236e-51	3.37945e-13	1
SYNAGAD_003	CP_ADM	4.07744e-66	1	1.00036e-62	9.42633e-56	1.04173e-55	3.64512e-57
SYNAGAD_004	SP_NorthPeru	8.20054e-45	4.91606e-45	1.18169e-44	1	5.74935e-41	2.46125e-43
SYNAGAD_005	SP_NorthPeru	1.68226e-58	3.26258e-69	3.05196e-57	1	1.25372e-55	2.86488e-58
SYNAGAD_006	CP_ADM	1.17686e-62	1	1.31313e-58	1.05936e-57	1.37888e-53	2.19696e-54
SYNAGAD_007	SP_NorthPeru	1.85449e-46	2.73047e-60	2.40964e-50	1	3.14134e-47	5.97847e-49
SYNAGAD_008	SP_NorthPeru	3.47522e-35	1	8.16227e-39	3.62842e-42	1.60124e-33	3.25717e-31
SYNAGAD_009	SP_SouthPeru	3.99267e-52	4.86395e-61	3.10154e-53	1	6.40311e-49	1.26457e-51
SYNAGAD_010	SP_NorthPeru	1.55176e-47	1.15176e-53	5.1293e-50	1	9.26271e-46	5.99755e-47
SYNAGAD_011	SP_NorthPeru	1.43144e-48	1.1194e-60	5.21053e-53	1	4.84659e-48	2.831e-49
SYNAGAD_012	SP_SouthPeru	7.72414e-46	2.84523e-49	1.96188e-47	1	9.56243e-44	6.45117e-45
SYNAGAD_013	SP_SouthPeru	4.38226e-51	7.41389e-53	8.03574e-52	1	8.80817e-48	8.07721e-50
SYNAGAD_014	SP_SouthPeru	1.4545e-54	2.91149e-62	7.68547e-55	1	6.92101e-52	1.39023e-54
SYNAGAD_015	CP_ADM	2.78269e-67	1	1.28913e-63	3.20358e-71	8.64483e-59	3.81264e-57
SYNAGAD_016	SP_SouthPeru	2.04662e-55	1.46998e-65	5.69012e-57	1	2.95938e-53	6.79549e-56
SYNAGAD_017	SP_SouthPeru	3.65584e-52	1.12513e-65	2.49564e-54	1	1.67528e-51	2.44664e-53
SYNAGAD_018	SP_SouthPeru	4.81557e-53	8.07263e-62	3.1386e-54	1	2.49242e-50	1.16101e-52
SYNAGAD_019	CP_ADM	8.70076e-59	1	2.58114e-60	1.72899e-70	8.05744e-55	1.02418e-49
SYNAGAD_020	SP_NorthPeru	3.43717e-53	1.87123e-67	5.28432e-54	1	6.0106e-51	2.27425e-53
SYNAGAD_021	SP_NorthPeru	3.06188e-44	3.75102e-56	3.02083e-52	1	5.19619e-48	1.29543e-46
SYNAGAD_022	SP_SouthPeru	1.46249e-32	5.97207e-54	5.46987e-37	1	1.3459e-31	3.12476e-34
SYNAGAD_023	SP_SouthPeru	4.70113e-47	9.2816e-56	3.40365e-48	1	1.35043e-44	4.72416e-48
SYNAGAD_024	SP_NorthPeru	6.74385e-47	3.77312e-48	2.08992e-50	1	2.2216e-44	1.02278e-45
SYNAGAD_025	SP_NorthPeru	1.85314e-53	1	2.27632e-51	4.36657e-49	2.26567e-44	2.32057e-43
SYNAGAD_026	SP_NorthPeru	2.64864e-52	1.94304e-65	9.04537e-54	1	1.40771e-49	4.46593e-52
SYNAGAD_028	CP_ADM	1.97975e-62	1	6.1635e-57	1.57834e-74	2.86716e-52	2.21633e-52
SYNAGAD_029	SP_NorthPeru	1.37047e-53	1.86449e-63	5.0636e-55	1	8.64905e-51	1.10329e-53
SYNAGAD_030	SP_NorthPeru	7.16927e-56	1	1.98737e-52	7.58132e-53	1.82257e-45	1.60248e-45
SYNAGAD_031	SP_NorthPeru	8.72921e-54	3.93393e-64	6.65554e-55	1	3.92441e-50	8.05377e-53
SYNAGAD_032	SP_NorthPeru	1.58822e-53	1.64812e-64	2.7338e-56	1	1.17529e-51	6.58976e-53
SYNAGAD_033	SP_SouthPeru	9.53203e-51	1.13126e-58	6.13889e-52	1	3.66196e-48	2.01851e-50
SYNAGAD_034	SP_NorthPeru	4.22229e-45	1	1.48746e-40	3.42156e-44	7.62508e-39	4.61986e-38
SYNAGAD_035	SP_SouthPeru	2.29167e-51	9.77248e-64	3.31355e-52	1	1.02286e-48	4.98807e-52
SYNAGAD_036	SP_SouthPeru	2.93832e-46	3.40949e-59	2.2217e-48	1	1.61016e-45	6.40562e-48
SYNAGAD_037	Old_ADM	3.04612e-06	1.48014e-38	3.48966e-18	5.36582e-37	2.47128e-07	0.999997
SYNAGAD_038	CP_ADM	6.30433e-32	1	1.74442e-26	8.86521e-15	1.21601e-24	7.84357e-27
SYNAGAD_039	SP_SouthPeru	1.79172e-46	1.32163e-56	9.11262e-48	1	6.00006e-45	7.71068e-48
SYNAGAD_040	SP_NorthPeru	7.00352e-43	7.44475e-44	5.14878e-44	1	3.89069e-39	4.82951e-41
SYNAGAD_042	SP_SouthPeru	7.21456e-47	1.09263e-58	6.91136e-49	1	7.70598e-45	1.46629e-47
SYNAGAD_043	CP_ADM	6.21148e-63	1	9.83562e-61	2.18972e-69	8.27211e-55	2.56871e-52
SYNAGAD_044	SP_SouthPeru	8.80935e-56	2.65393e-66	2.17925e-57	1	2.35848e-53	1.36848e-55
SYNAGAD_045	SP_NorthPeru	1.41227e-45	4.25282e-43	1.94968e-47	1	9.58888e-43	2.53734e-43
SYNAGAD_046	SP_NorthPeru	1.78603e-44	2.27804e-43	1.20738e-46	1	1.18038e-42	2.4105e-43
SYNAGAD_047	SP_NorthPeru	8.67693e-52	1.75359e-60	2.81667e-52	1	9.54638e-49	1.09491e-50
SYNAGAD_048	Old_ADM	8.81391e-13	8.87474e-45	4.85553e-23	2.35896e-53	1.75207e-13	1
SYNAGAD_049	Mod_ADM	1.81143e-05	5.58961e-31	2.10261e-16	4.27883e-39	2.31315e-14	0.999982
SYNAGAD_050	Old_ADM	1.83832e-11	3.38874e-44	2.38903e-19	2.77961e-49	6.10883e-08	1
SYNAGAD_051	SP_NorthPeru	5.28524e-41	8.52267e-38	3.22898e-44	1	5.76253e-39	1.10288e-39
SYNAGAD_052	SP_SouthPeru	5.31391e-47	8.70665e-57	3.49217e-48	1	7.89953e-45	3.16872e-48
SYNAGAD_053	SP_NorthPeru	1.05934e-36	2.22572e-24	2.07746e-38	1	9.51996e-32	2.40829e-32
SYNAGAD_054	SP_SouthPeru	4.28063e-47	8.61102e-56	3.10313e-48	1	1.21039e-44	4.3444e-48
SYNAGAD_055	Old_ADM	1.05058e-11	4.02751e-30	1.31182e-15	1.88691e-25	2.55962e-07	1
SYNAGAD_056	Old_ADM	9.0231e-17	3.35561e-48	1.90375e-26	4.00419e-51	7.5962e-13	1
SYNAGAD_057	SP_SouthPeru	1.36725e-21	4.53453e-33	7.44154e-23	1	1.44397e-18	6.72562e-20
SYNAGAD_058	Old_ADM	8.86266e-13	2.32641e-48	1.9747e-23	5.23014e-58	2.36228e-14	1
SYNAGAD_059	Old_ADM	4.70542e-14	2.46516e-46	1.02545e-24	1.60677e-56	9.02494e-13	1
SYNAGAD_060	Old_ADM	2.36729e-13	5.34351e-44	8.70522e-24	2.38106e-53	4.83545e-12	1
SYNAGAD_061	Old_ADM	7.37656e-16	7.74392e-52	1.29521e-25	9.38171e-51	4.58883e-14	1
SYNAGAD_062	Old_ADM	4.00003e-17	6.99544e-35	2.76585e-26	1.12913e-35	1.39769e-10	1
SYNAGAD_063	Old_ADM	1.71809e-12	2.03334e-39	2.39299e-23	7.80757e-47	1.52231e-14	1
SYNAGAD_064	Old_ADM	9.35222e-13	2.14486e-46	6.93802e-24	4.89322e-47	1.74536e-14	1
SYNAGAD_065	Old_ADM	6.52434e-15	1.76766e-53	5.2346e-28	1.29876e-56	3.68282e-13	1
SYNAGAD_066	CP_ADM	1.15679e-28	1	3.11854e-23	1.68632e-41	1.49839e-23	9.87605e-27
SYNAGAD_067	Old_ADM	1.26184e-08	6.34198e-20	9.06036e-14	9.19006e-45	1.65729e-10	1
SYNAGAD_068	Old_ADM	1.17094e-11	1.3346e-51	5.18537e-26	4.09915e-56	9.63569e-16	1
SYNAGAD_069	Old_ADM	5.4456e-11	6.09172e-32	5.35821e-21	9.90154e-51	5.96017e-11	1
SYNAGAD_070	CP_ADM	7.29339e-52	1	3.02208e-52	1.29708e-55	5.74467e-45	2.42623e-40
SYNAGAD_071	Old_ADM	7.80746e-14	4.72359e-41	2.1742e-22	1.12149e-46	3.18742e-12	1
SYNAGAD_072	Old_ADM	1.76684e-15	8.54521e-51	6.19876e-25	2.86965e-52	6.35267e-14	1
SYNAGAD_073	Old_ADM	8.2238e-11	5.08558e-45	3.35359e-22	2.88354e-55	9.78346e-13	1
SYNAGAD_074	CP_ADM	1.01589e-24	1	4.39069e-22	2.93319e-41	3.5848e-14	1.13748e-11
SYNAGAD_075	Old_ADM	1.94283e-15	1.2183e-40	3.72392e-20	4.42123e-48	3.04022e-08	1
SYNAGAD_076	Old_ADM	8.23047e-14	5.10709e-41	1.1574e-23	5.43903e-48	1.12162e-12	1
SYNAGAD_077	CP_ADM	2.12647e-40	1	8.12451e-44	1.20073e-68	2.79492e-37	4.99646e-31
SYNAGAD_078	SP_SouthPeru	2.90273e-51	3.05289e-64	1.68141e-52	1	1.97569e-49	1.37016e-52
SYNAGAD_079	CP_ADM	1.52803e-62	1	4.87959e-60	1.48196e-72	2.69984e-52	1.63129e-49
SYNAGAD_080	Old_ADM	4.78067e-17	2.79739e-28	6.71443e-26	4.16842e-46	4.40386e-13	1
SYNAGAD_081	Old_ADM	2.91683e-14	2.9818e-24	1.61432e-22	9.59707e-45	3.82719e-11	1
SYNAGAD_082	Old_ADM	1.06471e-11	6.24966e-48	1.5905e-23	2.02078e-54	1.64464e-15	1
SYNAGAD_083	Old_ADM	2.7799e-07	3.03731e-44	1.68319e-20	2.59331e-33	8.82255e-12	1
SYNAGAD_084	CP_ADM	2.24605e-41	1	2.06148e-43	2.12132e-63	5.70366e-38	6.23344e-33
SYNAGAD_085	CP_ADM	3.18838e-54	1	2.45071e-54	1.9239e-57	2.92344e-47	5.84101e-43
SYNAGAD_086	SP_NorthPeru	7.89676e-43	8.84889e-53	8.27729e-46	1	3.78331e-43	1.62047e-44
SYNAGAD_087	Old_ADM	2.32974e-12	3.22409e-42	3.75646e-22	1.69483e-48	8.42515e-13	1
SYNAGAD_088	Old_ADM	5.77245e-15	3.26537e-31	5.56016e-20	1.14976e-36	7.77266e-09	1
SYNAGAD_089	SL	1.08587e-08	2.85984e-33	2.39828e-19	3.09861e-34	2.15221e-13	1
SYNAGAD_090	Old_ADM	7.41838e-12	9.1746e-32	1.90365e-10	4.05606e-36	0.999364	0.000636368
SYNAGAD_091	Old_ADM	4.97294e-09	4.6792e-37	4.85523e-15	1.62183e-39	4.71421e-07	1
SYNAGAD_092	Old_ADM	2.27405e-13	2.56593e-47	1.48216e-26	1.20884e-59	1.451e-12	1
SYNAGAD_093	Old_ADM	9.33649e-12	2.69442e-35	6.75284e-16	5.62018e-39	5.30528e-07	0.999999
SYNAGAD_094	Old_ADM	8.37319e-15	3.00872e-45	1.6961e-25	7.87685e-51	6.05847e-12	1
SYNAGAD_095	SP_NorthPeru	1	1.38758e-45	4.01235e-19	3.15436e-28	2.80773e-18	2.4611e-07
SYNAGAD_096	SL	1.25652e-21	1.08447e-37	8.1936e-09	6.93706e-52	1	4.00818e-12
SYNAGAD_097	Old_ADM	4.46596e-06	5.45468e-36	1.20905e-15	9.21766e-45	5.69747e-09	0.999996
SYNAGAD_098	SP_NorthPeru	1.2959e-48	3.9667e-61	3.0272e-50	1	3.41325e-47	3.25664e-49
SYNAGAD_099	Old_ADM	1.98027e-14	7.5473e-34	1.70459e-13	6.78039e-34	0.999763	0.000237017
SYNAGAD_100	Old_ADM	3.73923e-10	2.63415e-37	2.66648e-20	1.24613e-38	1.99106e-08	1
SYNAGAD_101	Mod_ADM	1	2.02702e-50	1.71647e-18	2.9522e-52	1.48922e-22	5.34992e-14
SYNAGAD_102	SP_NorthPeru	0.999917	3.56068e-50	2.34949e-14	5.53326e-42	1.46039e-14	8.29414e-05
SYNAGAD_103	Old_ADM	4.16011e-13	1.26301e-46	6.65961e-21	7.17977e-52	1.8985e-11	1
SYNAGAD_104	Old_ADM	4.1102e-15	1.87886e-42	2.72292e-23	3.60181e-46	2.21663e-14	1
SYNAGAD_105	Old_ADM	1.24042e-12	4.72286e-45	3.60383e-25	7.94801e-57	2.35829e-14	1
SYNAGAD_106	Mod_ADM	1	8.38038e-56	9.17435e-16	1.62417e-57	9.73481e-23	9.01183e-10
SYNAGAD_107	Old_ADM	6.15824e-14	5.61651e-38	1.05975e-20	1.15491e-44	8.17995e-12	1
SYNAGAD_108	Old_ADM	3.98208e-07	1.08971e-38	3.72282e-17	1.61512e-43	2.75707e-08	1
SYNAGAD_109	Old_ADM	7.54172e-15	1.25296e-47	2.74622e-24	1.15456e-55	2.88968e-13	1
SYNAGAD_110	CP_ADM	1.74565e-05	1.14628e-21	2.11879e-17	9.8676e-41	1.07147e-12	0.999983
SYNAGAD_111	Old_ADM	1.87418e-15	5.01206e-49	4.5352e-25	2.82102e-53	2.30514e-12	1
SYNAGAD_112	SP_NorthPeru	6.95159e-49	2.94473e-60	2.14387e-50	1	3.56013e-47	2.95426e-49
SYNAGAD_113	Old_ADM	2.21399e-14	2.52621e-30	1.52436e-22	2.32663e-53	7.76362e-12	1
SYNAGAD_114	Old_ADM	7.15001e-16	1.6918e-41	7.68784e-23	1.99911e-49	2.11883e-10	1
SYNAGAD_115	Old_ADM	1.32758e-14	2.56927e-46	2.71557e-22	1.5749e-53	1.02443e-10	1
SYNAGAD_116	Old_ADM	2.9078e-13	1.33885e-47	2.02278e-25	4.02065e-49	3.39627e-14	1
SYNAGAD_117	SL	1.43905e-13	7.91948e-42	8.06947e-17	8.47541e-43	0.999972	2.78634e-05
SYNAGAD_118	SL	1.48956e-21	2.81332e-45	4.00727e-12	2.67409e-49	1	3.78822e-10
SYNAGAD_119	SL	5.81049e-21	1.41199e-44	6.00244e-16	1.07333e-48	1	7.64241e-11
SYNAGAD_120	SL	4.5285e-20	5.94287e-42	4.75953e-14	4.87015e-51	1	2.28591e-15
SYNAGAD_121	SL	7.21593e-22	1.07188e-45	2.32582e-13	3.62264e-46	1	3.96174e-09
SYNAGAD_122	SL	1.03031e-18	4.29934e-45	2.67577e-11	2.24992e-47	1	9.5078e-09
SYNAGAD_123	SL	2.60436e-10	5.32263e-40	1.59681e-22	3.12004e-43	0.000393511	0.999606
SYNAGAD_124	SL	5.48493e-18	1.14058e-40	2.55392e-08	3.16486e-48	1	3.26979e-07
SYNAGAD_125	SL	6.791e-10	3.94654e-39	5.69411e-12	1.26574e-43	0.999902	9.76412e-05
SYNAGAD_126	SL	5.19393e-19	2.60295e-42	1.15986e-08	2.57389e-50	1	1.53149e-08
SYNAGAD_127	SL	2.23391e-24	7.55902e-46	3.4737e-07	2.72409e-49	1	9.51042e-17
SYNAGAD_128	SL	9.49206e-21	5.76895e-47	7.48044e-12	8.96994e-47	1	7.65744e-17
SYNAGAD_129	SP_NorthPeru	1.72115e-45	1.34899e-48	1.6535e-46	1	9.90245e-43	2.19906e-44
SYNAGAD_130	SL	2.23314e-24	2.352e-47	8.57187e-12	5.17265e-53	1	1.20391e-17
SYNAGAD_131	SL	4.30985e-09	1.98948e-41	1.14618e-15	2.22262e-46	0.99975	0.000249881
SYNAGAD_132	SL	6.87846e-10	1.70241e-43	7.46895e-16	9.54219e-43	0.999989	1.13927e-05
SYNAGAD_133	Mod_ADM	3.78851e-15	1.84835e-46	1	3.01389e-50	1.01809e-10	7.23684e-20
SYNAGAD_134	SL	5.33859e-22	4.90534e-37	6.32992e-08	3.62273e-49	1	1.0545e-07
SYNAGAD_135	Mod_ADM	1	7.71228e-49	3.34076e-14	1.35337e-56	6.06508e-16	8.18567e-12
SYNAGAD_136	SL	2.0595e-06	2.15845e-40	4.53981e-16	3.05115e-52	3.16291e-06	0.999995
SYNAGAD_137	Mod_ADM	1	1.78733e-50	1.01347e-10	6.94805e-46	2.95653e-13	1.05401e-10
SYNAGAD_138	Mod_ADM	0.00030698	5.40206e-37	0.999634	1.83794e-41	5.91766e-05	9.1044e-10
SYNAGAD_139	SL	7.09227e-22	6.69951e-46	3.93477e-08	1.28503e-49	1	9.42092e-12
SYNAGAD_140	Mod_ADM	6.95577e-05	1.80667e-37	0.999915	2.5181e-46	1.55916e-05	1.32739e-14
SYNAGAD_141	Mod_ADM	1	3.91837e-53	6.57477e-16	3.40642e-56	8.34255e-22	1.31219e-14
SYNAGAD_142	Mod_ADM	1	1.14628e-54	7.2545e-16	4.01843e-50	4.65979e-22	6.7954e-15
SYNAGAD_143	Mod_ADM	1	2.80297e-48	3.6668e-13	1.63534e-46	1.68549e-17	1.17671e-13
SYNAGAD_144	SP_SouthPeru	1.21737e-07	9.14715e-26	0.999875	3.2397e-23	0.000125082	2.68494e-07
SYNAGAD_145	Mod_ADM	7.03829e-13	1.53407e-53	1	1.63278e-46	1.73364e-12	2.02274e-21
SYNAGAD_146	Mod_ADM	1	3.32233e-56	8.57012e-17	1.85901e-49	1.24789e-23	3.28776e-11
SYNAGAD_147	Mod_ADM	8.31457e-14	4.13525e-50	1	1.24072e-49	1.67874e-14	2.46013e-22
SYNAGAD_148	Mod_ADM	9.37591e-08	9.1487e-42	1	1.37855e-42	1.16332e-12	1.40512e-18
SYNAGAD_149	Mod_ADM	1	9.03129e-54	4.56957e-15	4.09078e-51	1.14687e-21	2.55162e-15
SYNAGAD_150	Mod_ADM	1.0673e-12	1.21693e-43	1	8.60187e-49	5.34429e-08	3.51828e-17
SYNAGAD_151	Mod_ADM	1.57877e-12	2.00763e-52	1	4.36117e-53	3.41295e-14	2.38497e-20
SYNAGAD_152	Mod_ADM	1.38985e-19	1.0696e-51	1	2.92491e-58	2.72821e-13	1.46716e-22
SYNAGAD_153	Mod_ADM	2.06064e-19	3.04843e-48	1	2.24625e-50	3.17312e-13	1.3573e-24
SYNAGAD_154	Mod_ADM	2.77074e-16	2.255e-51	1	7.68625e-52	1.99832e-17	8.63312e-27
SYNAGAD_155	Mod_ADM	1.20861e-15	1.05106e-53	1	4.69695e-53	1.65136e-20	1.65477e-28
SYNAGAD_157	Mod_ADM	1.34453e-14	9.87573e-48	1	1.69051e-50	5.34101e-11	2.37778e-20
SYNAGAD_158	Mod_ADM	1	1.70343e-48	3.34593e-15	2.15922e-53	1.10227e-16	1.12298e-09
SYNAGAD_159	Mod_ADM	1.0005e-11	3.34877e-51	1	8.57029e-53	3.83868e-12	2.78108e-21
SYNAGAD_160	Mod_ADM	7.08116e-16	6.50344e-43	1	5.50241e-51	3.45221e-08	4.224e-16
SYNAGAD_161	Mod_ADM	1.15558e-13	3.52641e-53	1	2.66072e-56	1.75303e-16	3.27715e-23
SYNAGAD_162	Mod_ADM	9.63656e-15	1.19132e-54	1	2.68537e-60	1.12614e-17	2.35375e-27
SYNAGAD_163	Mod_ADM	2.45034e-14	9.98615e-48	1	7.72788e-54	2.05679e-13	1.86889e-20
SYNAGAD_164	Mod_ADM	8.76897e-10	7.29233e-50	1	6.99456e-47	2.67998e-11	2.33515e-16
SYNAGAD_165	Mod_ADM	5.74585e-14	1.84727e-47	1	2.48041e-52	5.26111e-13	2.44414e-20
SYNAGAD_166	Mod_ADM	1.11113e-11	4.84447e-53	1	1.06977e-49	6.04413e-14	2.78969e-19
SYNAGAD_167	Mod_ADM	2.07807e-19	6.35751e-49	1	8.19323e-49	1.4992e-12	1.62093e-24
SYNAGAD_168	Mod_ADM	1.12446e-12	6.94541e-53	1	1.66895e-46	6.65689e-13	2.53818e-21
SYNAGAD_169	SL	6.92611e-10	6.87131e-48	1.1948e-17	8.29322e-42	1.04465e-09	1
SYNAGAD_170	Mod_ADM	2.24998e-13	1.73249e-47	1	1.09658e-50	4.83505e-16	9.78062e-22
SYNAGAD_171	Mod_ADM	1	2.15873e-57	1.70009e-17	2.38257e-48	1.82645e-22	4.55851e-14
SYNAGAD_172	Mod_ADM	1	1.71644e-46	1.38543e-09	9.62701e-50	1.26153e-20	3.0365e-15
SYNAGAD_173	SL	7.9664e-24	7.45147e-48	1.7621e-13	1.27522e-41	1	2.75072e-15
SYNAGAD_174	Mod_ADM	5.42481e-19	5.99534e-55	1	4.72138e-56	2.88534e-19	1.50765e-28
SYNAGAD_175	Mod_ADM	3.27408e-18	2.84643e-49	1	1.20768e-46	3.54492e-13	2.72739e-28
SYNAGAD_176	Mod_ADM	4.22293e-15	1.82555e-44	1	4.77873e-47	7.02593e-10	9.63095e-20
SYNAGAD_177	Mod_ADM	5.45798e-18	3.70592e-52	1	2.58309e-54	2.20622e-14	8.09679e-29
SYNAGAD_178	Mod_ADM	2.18541e-14	6.9931e-49	1	3.48328e-55	5.14905e-15	2.71908e-24
SYNAGAD_179	SL	2.10541e-09	3.88068e-38	4.84021e-12	2.33946e-41	0.999963	3.72146e-05
SYNAGAD_180	Mod_ADM	3.62693e-14	1.18552e-48	1	4.30647e-57	2.2066e-16	3.84179e-25
SYNAGAD_181	Old_ADM	1.77454e-15	2.18041e-37	1.41589e-24	5.75981e-49	1.30376e-12	1
SYNAGAD_182	Mod_ADM	1.25586e-13	1.32288e-47	0.00223564	3.14898e-47	0.997764	1.55815e-13
SYNAGAD_183	SL	2.10507e-22	4.4167e-48	7.51951e-17	4.39708e-49	1	1.34243e-11
SYNAGAD_184	Mod_ADM	0.999995	6.08518e-47	4.82901e-06	4.17772e-50	6.4362e-17	5.55259e-15
SYNAGAD_185	SL	2.4952e-12	1.17293e-40	2.88581e-06	1.67859e-40	0.999997	5.30135e-12
SYNAGAD_186	Mod_ADM	1.05308e-12	5.65973e-52	1	3.2356e-53	3.29608e-14	2.38072e-23
SYNAGAD_187	Mod_ADM	6.61911e-15	3.57363e-51	1	4.8606e-52	6.04215e-16	5.31805e-26
SYNAGAD_188	Mod_ADM	1	6.46029e-55	2.00415e-15	5.59344e-50	2.63486e-20	8.45957e-13
SYNAGAD_189	Mod_ADM	3.27804e-13	8.24383e-52	1	4.87112e-56	1.20899e-16	7.8172e-25
SYNAGAD_190	Mod_ADM	1	1.2819e-51	5.34379e-11	8.74934e-46	5.69353e-13	7.34115e-12
SYNAGAD_191	Mod_ADM	1.15813e-17	5.69346e-50	1	2.07405e-50	3.65817e-12	1.54618e-23
SYNAGAD_192	SL	1.73596e-23	7.00028e-44	3.15601e-16	9.58658e-50	1	1.21725e-13
SYNAGAD_193	Mod_ADM	4.85727e-14	1.58462e-48	1	1.04782e-50	1.25893e-11	1.53741e-19
SYNAGAD_194	Mod_ADM	2.19927e-17	5.54518e-50	1	1.27169e-55	3.22418e-15	2.77663e-25
SYNAGAD_195	Mod_ADM	1	1.90871e-49	5.27613e-13	2.21868e-54	2.86652e-16	1.99282e-10
SYNAGAD_196	Mod_ADM	1	1.80401e-52	1.04756e-14	4.81194e-49	2.33514e-16	2.03644e-12
SYNAGAD_197	Mod_ADM	4.93806e-10	8.52686e-48	1	6.65243e-49	7.48508e-14	5.0397e-18
SYNAGAD_198	Mod_ADM	2.16508e-08	4.1826e-38	1.05333e-06	4.12272e-43	0.999999	7.67239e-10
SYNAGAD_199	SL	3.66844e-17	5.96474e-43	8.92533e-08	4.15908e-44	1	5.41483e-13
SYNAGAD_200	SL	2.22934e-23	9.29395e-43	3.91203e-18	4.85467e-42	1	6.94669e-15
SYNAGAD_201	SL	1.39978e-21	2.92054e-47	4.3534e-15	2.92792e-51	1	1.94981e-13
SYNAGAD_202	SL	7.18372e-23	1.06838e-36	6.4686e-18	5.07434e-48	1	1.25061e-12
SYNAGAD_203	SL	2.34209e-11	5.66277e-41	3.10358e-19	1.94769e-49	3.42736e-08	1
SYNAGAD_204	SL	7.05855e-24	8.4003e-48	3.9915e-18	1.05324e-48	1	6.18489e-13
SYNAGAD_205	SL	1.92863e-19	4.75191e-45	6.99249e-12	1.26024e-50	1	1.17519e-11
SYNAGAD_206	SP_NorthPeru	6.21818e-56	2.02296e-67	5.49729e-58	1	4.01871e-53	2.19894e-55
SYNAGAD_207	Old_ADM	3.14592e-13	6.7465e-47	8.08753e-24	1.12968e-51	1.53607e-13	1
SYNAGAD_208	Mod_ADM	1	6.19819e-52	3.50636e-14	1.26183e-47	1.32745e-17	8.33829e-14
SYNAGAD_209	Mod_ADM	5.18524e-12	1.63096e-49	1	3.98478e-46	5.75108e-11	3.92884e-20
SYNAGAD_210	Mod_ADM	8.40113e-19	5.32041e-41	1	5.7583e-49	5.65743e-10	4.35373e-20
SYNAGAD_211	Mod_ADM	1	8.29072e-54	2.70637e-12	5.56946e-48	4.47644e-11	2.71739e-08
SYNAGAD_212	Mod_ADM	2.14081e-12	3.05067e-52	1	9.47255e-53	4.14564e-14	3.37432e-20
SYNAGAD_213	Mod_ADM	1.78664e-19	1.2285e-51	1	6.46964e-58	3.21507e-13	2.22408e-22
SYNAGAD_214	Mod_ADM	1	6.81947e-49	1.40479e-14	2.57056e-56	1.0478e-15	1.35721e-12
SYNAGAD_215	Mod_ADM	1	1.38287e-53	4.18706e-14	3.83255e-51	1.46108e-22	5.9175e-16
SYNAGAD_216	SP_NorthPeru	7.86003e-48	8.61808e-50	8.25991e-50	1	1.60397e-45	6.10074e-46
SYNAGAD_217	Mod_ADM	0.999997	2.42092e-26	8.46569e-16	2.2394e-29	2.93468e-16	2.75701e-06
SYNAGAD_218	SP_SouthPeru	9.71481e-47	3.58597e-59	8.32623e-49	1	1.94284e-45	6.33977e-48
SYNAGAD_219	SP_SouthPeru	2.6316e-51	5.48164e-53	2.83237e-52	1	1.66827e-48	1.69637e-50
SYNAGAD_220	SL	1.01833e-06	9.89778e-39	7.20242e-12	8.94203e-43	0.999953	4.60889e-05
SYNAGAD_221	Mod_ADM	5.59264e-11	1.18832e-49	1	2.53876e-48	5.37105e-09	3.94884e-21
SYNAGAD_222	SL	0.00053275	1.16417e-41	5.04304e-15	6.32848e-53	2.04787e-07	0.999467
SYNAGAD_223	SL	2.06974e-11	5.93925e-39	2.31026e-20	2.43455e-45	0.00442555	0.995574
SYNAGAD_224	SL	4.09877e-23	2.50429e-47	1.38328e-17	1.13391e-50	1	4.08879e-11
SYNAGAD_225	Old_ADM	9.42588e-15	2.49817e-43	6.11527e-25	6.84475e-53	7.12989e-14	1
SYNAGAD_226	Mod_ADM	9.85852e-19	3.57949e-42	1	2.86335e-44	3.0339e-07	9.40187e-18
SYNAGAD_227	Mod_ADM	5.18974e-15	4.29286e-54	1	1.85864e-48	1.74127e-17	2.51609e-25
SYNAGAD_228	Mod_ADM	1	5.65816e-42	2.50936e-11	1.22098e-48	1.15348e-11	2.5596e-08
SYNAGAD_229	Mod_ADM	3.99147e-16	1.62532e-51	1	2.93394e-54	5.63465e-09	2.97884e-18
SYNAGAD_230	SL	1.7202e-12	1.08409e-42	4.16019e-21	2.4978e-50	1.64579e-05	0.999984
SYNAGAD_231	SL	5.79095e-09	3.1905e-38	1.18792e-20	9.77343e-53	5.47202e-11	1
SYNAGAD_232	Mod_ADM	1	9.51713e-56	1.16176e-14	2.7836e-45	3.56993e-24	1.75329e-17
SYNAGAD_233	Mod_ADM	1	2.90766e-52	1.38517e-12	1.19596e-50	1.84756e-25	3.41829e-19
SYNAGAD_234	Mod_ADM	1	8.94741e-56	6.54268e-16	2.42511e-57	8.15392e-23	9.14365e-10
SYNAGAD_235	Mod_ADM	1	3.66799e-52	2.11966e-10	2.34369e-53	6.44994e-15	8.83582e-13
SYNAGAD_236	Mod_ADM	0.999984	1.73589e-43	5.74472e-15	5.61302e-45	3.43086e-15	1.59856e-05
SYNAGAD_237	Mod_ADM	0.999999	7.58267e-47	1.99632e-14	6.63328e-49	6.04019e-17	5.261e-07
SYNAGAD_238	Old_ADM	2.36713e-10	7.85314e-40	1.37248e-19	2.13903e-45	3.00664e-10	1
SYNAGAD_239	Old_ADM	5.24187e-40	1	3.71353e-34	2.46581e-57	2.80304e-30	1.67833e-29
SYNAGAD_240	Old_ADM	3.32632e-08	1.65178e-38	2.9937e-16	7.64566e-41	2.02694e-09	1
SYNAGAD_241	Old_ADM	8.55637e-18	1.84314e-38	4.37653e-14	3.50057e-48	0.962695	0.0373047
SYNAGAD_242	Old_ADM	1.33924e-13	2.11812e-51	1.8033e-26	1.31127e-53	1.23928e-12	1
SYNAGAD_243	Old_ADM	6.56654e-10	5.02666e-42	1.78701e-17	1.58699e-53	1.03609e-07	1
SYNAGAD_244	Old_ADM	5.69007e-13	4.9031e-41	1.02712e-22	1.72026e-54	2.85858e-13	1
SYNAGAD_245	Old_ADM	1.22445e-11	3.46812e-44	1.35715e-21	1.48339e-54	2.75995e-10	1
SYNAGAD_246	Old_ADM	9.83222e-13	1.29752e-48	1.06931e-22	9.47802e-58	6.38887e-13	1
SYNAGAD_247	Old_ADM	7.10093e-15	7.52973e-44	2.00353e-24	1.23492e-49	5.6359e-12	1
SYNAGAD_248	Old_ADM	7.47921e-16	2.91757e-46	2.44108e-23	2.4516e-52	9.2012e-13	1
SYNAGAD_249	Old_ADM	2.94885e-16	1.23162e-45	1.37082e-24	2.9454e-49	1.16345e-13	1
SYNAGAD_250	Old_ADM	7.41406e-15	9.84378e-46	4.17813e-24	9.22107e-53	1.33748e-13	1
SYNAGAD_251	Old_ADM	2.99386e-13	2.67257e-47	3.28266e-27	5.76557e-55	5.83044e-14	1
SYNAGAD_252	Old_ADM	1.29568e-15	1.62448e-48	9.99794e-27	3.8804e-58	7.15435e-15	1
SYNAGAD_253	Mod_ADM	1	1.4156e-48	2.25232e-11	5.2338e-47	6.44444e-16	5.05679e-12
SYNAGAD_254	Mod_ADM	1	9.1418e-55	2.38671e-17	1.50852e-47	1.99154e-27	1.80064e-15
SYNAGAD_255	Old_ADM	1.26174e-11	1.08556e-47	3.03982e-22	7.91337e-50	1.10695e-09	1
SYNAGAD_256	Old_ADM	8.88339e-14	2.66297e-43	2.22807e-21	1.69869e-53	5.69895e-09	1
SYNAGAD_257	Mod_ADM	1	4.34594e-42	7.749e-20	9.77209e-24	5.26706e-13	8.88807e-08
SYNAGAD_258	Mod_ADM	7.98342e-15	6.70567e-46	0.496379	2.80076e-46	0.503621	1.20608e-16
SYNAGAD_259	SL	7.77372e-24	5.34532e-48	4.90341e-18	8.61211e-49	1	7.72487e-13
SYNAGAD_260	Mod_ADM	1	2.22581e-48	4.81514e-10	1.44604e-43	5.57079e-16	6.87436e-14
SYNAGAD_261	Mod_ADM	5.2179e-18	5.62703e-44	1	5.6314e-52	6.98137e-14	3.7225e-23
SYNAGAD_262	SP_SouthPeru	6.48248e-53	4.7726e-60	4.61745e-55	1	2.72975e-51	2.40339e-53
SYNAGAD_263	SL	5.62854e-17	3.09125e-47	1.82499e-11	6.82382e-50	1	1.03776e-11
SYNAGAD_264	Mod_ADM	1	1.37489e-50	1.69238e-19	5.95579e-52	1.85545e-22	1.15094e-10
SYNAGAD_265	Mod_ADM	1	8.58632e-51	3.41875e-13	2.04147e-45	1.28039e-20	7.93192e-13
SYNAGAD_266	Mod_ADM	1	2.38594e-55	7.80629e-16	9.76368e-54	1.74752e-19	2.4876e-17
SYNAGAD_267	Mod_ADM	1	4.99487e-48	5.22925e-13	1.19885e-41	1.74931e-16	2.98973e-10
SYNAGAD_268	Old_ADM	1.03536e-12	5.44002e-35	3.26558e-18	2.13165e-45	1.21407e-07	1
SYNAGAD_269	SL	6.89376e-07	2.72276e-40	1.89003e-13	7.12632e-38	0.259225	0.740775
SYNAGAD_270	CP_ADM	3.09913e-44	1	1.83631e-45	1.36472e-55	4.59109e-41	4.614e-37
SYNAGAD_271	SL	1.1228e-10	2.29881e-44	3.30615e-20	7.87594e-52	1.23353e-08	1
SYNAGAD_272	Old_ADM	1.29729e-10	2.67864e-48	3.51943e-21	2.35853e-52	7.23315e-10	1
SYNAGAD_273	Mod_ADM	1	1.40462e-50	1.48298e-10	1.05605e-49	2.33521e-14	2.44622e-12
SYNAGAD_274	SL	1.71859e-13	4.78414e-44	1.55219e-22	7.99782e-49	2.27926e-07	1
SYNAGAD_275	SP_SouthPeru	9.00553e-53	4.684e-66	1.42173e-55	1	5.28346e-53	4.88173e-55
SYNAGAD_276	Mod_ADM	9.53777e-13	8.86656e-48	1	2.95981e-48	1.76245e-10	3.61469e-20
SYNAGAD_277	Mod_ADM	1	2.00062e-51	8.37966e-16	1.01678e-52	5.47403e-21	6.69014e-11
SYNAGAD_278	Mod_ADM	7.28273e-13	6.59252e-49	0.999999	4.89136e-48	9.48629e-07	2.02292e-17
SYNAGAD_279	SL	3.0073e-15	1.07582e-49	0.999961	1.79013e-54	3.86601e-05	9.46776e-16
SYNAGAD_280	Mod_ADM	1	4.70165e-49	6.12607e-15	1.52113e-46	5.49729e-11	3.09253e-09
SYNAGAD_281	Mod_ADM	3.53791e-19	9.88247e-49	1	2.87698e-48	3.42565e-12	3.29165e-24
SYNAGAD_282	Old_ADM	1.0681e-12	1.36367e-47	9.92741e-24	1.36364e-54	2.90763e-10	1
SYNAGAD_283	Mod_ADM	1.49514e-15	3.63738e-53	1	1.95551e-52	2.38133e-20	2.77212e-28
SYNAGAD_284	Old_ADM	3.88546e-16	4.62896e-46	6.85797e-28	8.89559e-53	6.37025e-14	1
SYNAGAD_285	Mod_ADM	0.999999	3.50117e-40	1.24497e-12	8.30981e-38	1.17094e-11	1.42449e-06
SYNAGAD_286	Mod_ADM	5.7748e-13	4.65771e-42	1	6.6441e-45	3.89731e-09	1.99027e-15
SYNAGAD_287	Mod_ADM	1	2.59526e-41	9.05131e-10	1.46854e-45	1.63038e-13	2.3223e-08
SYNAGAD_288	SL	1.92435e-07	6.30403e-42	5.79002e-20	6.46331e-54	2.96097e-08	1
SYNAGAD_289	SP_NorthPeru	5.36807e-53	5.20887e-63	3.7986e-58	1	1.19498e-53	5.07372e-55
SYNAGAD_290	Mod_ADM	1	1.02202e-50	1.03931e-11	2.76922e-52	1.15926e-16	1.37876e-14
SYNAGAD_291	SL	1.46519e-23	8.68674e-42	1.94551e-17	5.94692e-46	1	1.83062e-12
SYNAGAD_292	Mod_ADM	3.35596e-05	1.45512e-35	1.8978e-16	4.21726e-41	2.97283e-10	0.999966
SYNAGAD_293	Mod_ADM	1	7.19643e-61	1.98729e-17	9.19427e-56	4.45915e-17	3.1938e-12
SYNAGAD_294	Mod_ADM	1	3.33093e-60	1.80364e-16	5.15303e-58	2.30727e-17	8.20406e-12
