# Supplementary material for: Meta-analysis of genome-wide association studies provides insights into genetic control of tomato flavor
Source: Nat Commun. 2019 Apr 4;10:1534. doi: 10.1038/s41467-019-09462-w (PMC6449550; doi:10.1038/s41467-019-09462-w)
Supplement: Supplementary file 10 — Supplementary Data 6 [file 41467_2019_9462_MOESM10_ESM.xlsx]

## Sheet: Sheet1
Supplementary Data 6. Genomic inflation factors for all traits from three GWAS panels before and after meta-analysis.
Traits		Genomic inflation factor (λ)
	Panel S	Panel B	Panel T	Meta
Fructose	0.615903	0.731714	0.697758	0.717784
Glucose	0.67445	0.806336	0.679476	0.70938
Malate	0.570727	0.91368	0.412969	0.46649
Citrate	0.746472	0.597411	0.572013	0.605361
Asparagine	0.708348	0.740288	-	0.794141
Aspartate	1.0598	0.651548	-	0.863127
GABA	0.762463	0.605897	-	0.721869
Glutamine	0.768533	0.810197	-	-
Lysine	1.1768	1.05635	-	-
Methionine	1.13384	0.825789	-	-
Phenylalanine	0.689511	0.737859	-	0.852587
Proline	0.63107	0.679162	-	0.732325
Serine	0.897069	0.719081	-	0.866916
Threonine	0.77686	0.814101	-	0.861427
E2HEP	-	1.09839	0.956201	0.96454
E2HEX	-	0.954653	0.75697	0.787701
E2PEN	-	0.943844	0.981588	0.986212
EE24D	-	0.967974	0.795604	0.819406
Z3H1O	-	0.694333	0.939876	0.923969
Z3HEX	-	0.956346	0.810053	0.836626
X1O3ON	-	1.16579	0.858251	0.883463
X1P3ON	-	0.819751	1.03774	1.0177
X2M1BU	-	0.97119	0.814817	0.835374
X3M1BU	-	1.09993	0.790369	0.817306
X6MHON	-	1.04831	0.608148	0.649879
BIONO	-	0.667303	0.838651	0.828094
GRACE	-	0.932299	0.606422	0.63029
GUAIA	-	1.21327	0.861091	0.891602
HEXAN	-	0.965138	0.835412	0.866376
PHEAC	-	0.599303	0.878041	0.858364
METHY	-	1.06217	0.832435	0.862219
