# Supplementary material for: Meta-analysis of genome-wide association studies provides insights into genetic control of tomato flavor
Source: Nat Commun. 2019 Apr 4;10:1534. doi: 10.1038/s41467-019-09462-w (PMC6449550; doi:10.1038/s41467-019-09462-w)
Supplement: Supplementary file 11 — Supplementary Data 7 [file 41467_2019_9462_MOESM11_ESM.xlsx]

## Sheet: Sheet1
Supplementary Data 7. Summary of all identified significant associations via meta-analysis for main flavor-related traits in tomato fruit. For each association, associated traits, SNP, chromosome (CHR), position (bp), reference allele (Ref), alternative allele (Alt), minor allele frequency (MAF), beta value of meta,analysis (Beta), standard error of meta analysis (SE), oddor ratio and 95% confide…
No.	Trait	SNP	CHR	BP	Ref	Alt	MAF	Beta	SE	OR (95% CI)	Meta P_value	cis-eQTL P	Direction	I2	HetPVal	Start position	End position	LD	No of genes	Soly name	Candidate gene
1	Citrate	rs01_1749084	1	1749084	c	g	0.072917	0.1109	0.0153	1.117 (1.084-1.151)	3.616e-13	ns	??+	0	1	1749084	1749084	0	0	Solyc01g007090	Aluminum-activated malate transporter
2	Citrate	rs01_89465187	1	89465187	a	g	0.087071	-0.0919	0.014	0.912 (0.888-0.938)	5.103e-11	ns	??-	0	1	88484209	90022108	768950	212	Solyc01g099150	Lipoxygenase
3	Citrate	rs02_47904426	2	47904426	a	g	0.350446	-0.0483522	0.015713	0.953 (0.924-0.983)	4.30275e-13	ns	+?-	97.9	5.93e-12	46932107	48842272	955082	242	Solyc02g084820	Glycosyl transferase group 1
4	Citrate	rs03_515147	3	515147	t	g	0.085859	0.0873	0.0137	1.091 (1.062-1.121)	1.891e-10	3.11e-18	??+	0	1	179514	515147	167816	43	Solyc03g005730	3-isopropylmalate dehydratase large subunit 2
5	Citrate	rs03_52998165	3	52998165	a	c	0.067602	0.1256	0.0158	1.134 (1.099-1.169)	1.836e-15	ns	??+	0	1	52804186	52998165	96989.5	23	Solyc03g083090	Glycogen synthase
6	Citrate	rs04_1626376	4	1626376	a	t	0.10909	0.0753	0.0131	1.078 (1.051-1.106)	9.49e-09	ns	??+	0	1	1584737	1854804	135034	26	Solyc04g007980	1-aminocyclopropane-1-carboxylate oxidase
7	Citrate	rs04_55737963	4	55737963	a	g	0.081365	0.0929	0.0144	1.097 (1.067-1.129)	1.144e-10	ns	??+	0	1	55732376	56150233	208928	41	Solyc04g064560	RNA exonuclease
8	Citrate	rs05_5607068	5	5607068	a	g	0.050938	-0.1499	0.0198	0.861 (0.828-0.895)	3.993e-14	ns	??-	0	1	5607068	5607068	0	0	Solyc05g012350	Hydrolase alpha/beta fold family protein
9	Citrate	rs05_63225005	5	63225005	t	c	0.32385	-0.0544	0.0092	0.947 (0.930-0.964)	3.566e-09	ns	??-	0	1	63182795	63307994	62599.5	15	Solyc05g053120	Glucosyltransferase
10	Citrate	rs06_44955568	6	44955568	a	c	0.273281	0.0657809	0.0175171	1.068 (1.032-1.105)	7.45915e-27	ns	+--	98.4	3.907e-28	44792260	45005996	106868	42	Solyc06g072920	Aluminum-activated malate transporter
11	Citrate	rs07_63601724	7	63601724	t	g	0.31615	0.0333	0.0048	1.034 (1.024-1.044)	4.702e-12	ns	+??	0	1	63599284	63857872	129294	29	Solyc07g055840	Citrate synthase
12	Citrate	rs08_55810689	8	55810689	t	c	0.070681	0.1119	0.0157	1.118 (1.085-1.153)	1.147e-12	ns	??+	0	1	54887870	55810689	461410	58	Solyc08g066970	UDP-N-acetylglucosamine/UDP-glucose/GDP-mannose transporter
13	Citrate	rs09_70312902	9	70312902	t	c	0.089059	0.1054	0.0136	1.111 (1.082-1.141)	1.101e-14	ns	??+	0	1	70312902	70312902	0	0	Solyc09g090900	3-isopropylmalate dehydratase large subunit 2
14	Citrate	rs10_40561098	10	40561098	a	t	0.177992	0.0629	0.0103	1.065 (1.044-1.087)	9.271e-10	ns	+?+	0	0.3608	39712232	41548859	918314	54	Solyc10g047340	Hydrolase
15	Citrate	rs10_61118865	10	61118865	t	c	0.054545	-0.1178	0.0181	0.889 (0.858-0.921)	7.152e-11	ns	??-	0	1	61103459	61150328	23434.5	5	Solyc10g079640	Iaa-amino acid hydrolase 9
16	Citrate	rs10_65378714	10	65378714	t	g	0.073138	-0.1211	0.0208	0.886 (0.851-0.923)	5.353e-09	ns	??-	0	1	64379024	65503799	562388	171	Solyc10g086580	Ribulose-1 5-bisphosphate carboxylase/oxygenase activase 1
17	Citrate	rs11_5153986	11	5153986	a	g	0.14092	-0.0854	0.0138	0.918 (0.894-0.943)	6.155e-10	ns	??-	0	1	5012605	5318973	153184	42	Solyc11g012300	Unknown Protein
18	Citrate	rs11_51288879	11	51288879	t	c	0.10614	-0.1326	0.0199	0.876 (0.842-0.911)	2.766e-11	ns	??-	0	1	50289854	52288853	999500	153	Solyc11g065890	1-acyl-sn-glycerol-3-phosphate acyltransferase
19	Citrate	rs12_3523663	12	3523663	t	c	0.1372	-0.0279	0.0049	0.972 (0.963-0.982)	1.458e-08	ns	-?-	0	0.8522	2610962	4451765	920402	229	Solyc12g010530	Clathrin assembly protein
20	Citrate	rs12_64042516	12	64042516	a	g	0.17738	0.0748	0.0116	1.078 (1.053-1.102)	1.155e-10	ns	??+	0	1	63732345	64343943	305799	95	Solyc12g088820	Serine/threonine-protein kinase
21	Fructose	rs01_3327330	1	3327330	a	g	0.062338	-0.1029	0.0158	0.902 (0.875-0.931)	6.368e-11	ns	??-	0	1	2327883	4327220	999668	165	Solyc01g009150	Glycosyl hydrolase
22	Fructose	rs01_90932104	1	90932104	a	g	0.051105	0.1143	0.0193	1.121 (1.079-1.164)	3.253e-09	ns	??+	0	1	89955678	91918778	981550	248	Solyc01g101120	Glucan endo-1 3-beta-glucosidase 1
23	Fructose	rs02_47218103	2	47218103	t	c	0.36415	-0.0725	0.0114	0.930 (0.910-0.951)	1.671e-10	4.73e-20	?-?	0	1	47217161	47221509	2174	1	Solyc02g083990	Calcium-dependent protein kinase CPK1 adapter protein 2-like
24	Fructose	rs03_1506106	3	1506106	t	c	0.053134	-0.0946	0.0171	0.910 (0.880-0.941)	3.387e-08	ns	??-	0	1	1198731	2266232	533750	111	Solyc03g006980	Alpha-L-fucosidase 1
25	Fructose	rs04_5377163	4	5377163	a	t	0.081365	0.0714	0.0125	1.074 (1.048-1.101)	1.105e-08	ns	??+	0	1	4377756	6346178	984211	185	Solyc04g015200	6-phosphofructokinase
26	Fructose	rs04_52634650	4	52634650	t	g	0.43962	0.041	0.0073	1.042 (1.027-1.057)	2.068e-08	ns	+?+	44.7	0.1787	51728970	53603176	937103	81	Solyc04g054510	DNA-directed RNA polymerase I subunit RPA12
27	Fructose	rs05_3403706	5	3403706	c	g	0.086721	0.0776	0.0139	1.081 (1.052-1.111)	2.565e-08	ns	??+	0	1	2447547	4314828	933640	212	Solyc05g009270	Fatty acid elongase 3-ketoacyl-CoA synthase
28	Fructose	rs05_63485334	5	63485334	c	g	0.070312	0.0944	0.0152	1.099 (1.067-1.132)	4.676e-10	7.55e-34	??+	0	1	62505073	64484985	989956	237	Solyc05g053400	Glucosyltransferase
29	Fructose	rs06_41390811	6	41390811	a	g	0.052699	-0.0988	0.0163	0.906 (0.877-0.935)	1.296e-09	ns	??-	0	1	41102585	41980748	439082	108	Solyc06g066040	Unknown Protein
30	Fructose	rs07_2280695	7	2280695	t	c	0.056818	0.0889	0.0173	1.093 (1.057-1.131)	2.74e-07	ns	??+	0	1	1302244	3263865	980810	194	Solyc07g007620	Processive diacylglycerol glucosyltransferase
31	Fructose	rs07_48449156	7	48449156	a	g	0.073569	0.0939	0.0174	1.098 (1.062-1.137)	7.451e-08	ns	??+	0	1	47449350	49448343	999496	30	Solyc07g039600	Unknown Protein
32	Fructose	rs07_63757414	7	63757414	a	c	0.064171	0.0953	0.0162	1.100 (1.066-1.135)	4.283e-09	ns	??+	0	1	62766489	64423628	828570	207	Solyc07g055840	Citrate synthase
33	Fructose	rs08_2487158	8	2487158	t	c	0.259901	0.0252065	0.00638467	1.026 (1.013-1.038)	1.28284e-07	ns	+-+	84	0.001897	2487158	2493073	2957.5	2	Solyc08g008000	Serine/threonine dehydratase
34	Fructose	rs08_58158082	8	58158082	a	g	0.057796	0.0863	0.0162	1.090 (1.056-1.125)	9.751e-08	ns	??+	0	1	57163514	59158047	997266	190	Solyc08g069060	Beta-1 3-galactosyltransferase 6
35	Fructose	rs08_64470216	8	64470216	a	g	0.352615	0.00451095	0.0250167	1.005 (0.956-1.055)	2.32548e-10	ns	--+	96.2	2.649e-12	64470216	64529125	29454.5	9	Solyc08g081420	Glycosyltransferase-like protein
36	Fructose	rs09_3477979	9	3477979	a	g	0.296296	-0.0271612	0.0279457	0.973 (0.921-1.028)	6.16288e-10	ns	++-	95.6	1.051e-10	2742997	4269879	763441	158	Solyc09g010080	Lin5
37	Fructose	rs10_422707	10	422707	a	t	0.0955968	-0.0805	0.013	0.923 (0.899-0.946)	6.273e-10	7.84e-17	?--	0	0.4054	3202	1388386	692592	197	Solyc10g005510	Glyceraldehyde-3-phosphate dehydrogenase
38	Fructose	rs10_59004825	10	59004825	t	c	0.050914	-0.129	0.0246	0.879 (0.838-0.922)	1.589e-07	ns	??-	0	1	58038639	59339187	650274	90	Solyc10g076180	Plant-specific domain TIGR01568 family protein
39	Fructose	rs10_65465775	10	65465775	t	c	0.067385	-0.0799	0.0138	0.923 (0.899-0.949)	6.837e-09	ns	??-	0	1	64471138	65503664	516263	158	Solyc10g086720	Fructose-1 6-bisphosphatase class 1
40	Fructose	rs11_3063738	11	3063738	a	g	0.21166	0.0919	0.0166	1.096 (1.061-1.133)	3.213e-08	ns	?+?	0	1	3063738	3071138	3700	1	Solyc11g008900	Zinc finger CCCH domain-containing protein 66
41	Fructose	rs11_51186147	11	51186147	a	c	0.056319	-0.1192	0.0162	0.888 (0.860-0.916)	1.861e-13	ns	??-	0	1	50188187	52185323	998568	147	Solyc11g065660	SSC11.1
42	Fructose	rs12_1835753	12	1835753	c	g	0.068548	-0.0816	0.0153	0.922 (0.894-0.950)	9.676e-08	ns	??-	0	1	885985	2700011	907013	207	Solyc12g008400	Receptor like kinase
43	Fructose	rs12_54374393	12	54374393	a	g	0.078042	-0.082	0.0155	0.921 (0.894-0.950)	1.119e-07	ns	??-	0	1	54374393	54374393	0	0	Solyc12g035700	Unknown Protein
44	Fructose	rs12_64182643	12	64182643	t	c	0.290012	-0.0328861	0.0189812	0.968 (0.932-1.004)	1.71232e-07	5.67e-23	-+-	94.6	9.773e-09	63732345	64296776	282216	90	Solyc12g089020	Receptor-like protein kinase
45	Glucose	rs01_1998383	1	1998383	a	g	0.057592	-0.123	0.0194	0.884 (0.851-0.919)	2.359e-10	ns	??-	0	1	1975946	2926262	475158	108	Solyc01g007910	Succinyl-CoA ligase
46	Glucose	rs01_91816864	1	91816864	a	g	0.07672	0.107	0.0182	1.113 (1.074-1.153)	3.919e-09	ns	??+	0	1	90816910	92807729	995410	250	Solyc01g103150	Os03g0731050 protein
47	Glucose	rs02_43844073	2	43844073	t	c	0.125168	-0.0853955	0.0142298	0.918 (0.893-0.944)	2.86605e-09	ns	?+-	96.7	3.141e-08	42906218	44843681	968732	253	Solyc02g079220	Solute carrier family 2%2C facilitated glucose transporter member 8
48	Glucose	rs03_1506106	3	1506106	t	c	0.053134	-0.1132	0.02	0.893 (0.859-0.929)	1.459e-08	ns	??-	0	1	1198731	2266232	533750	111	Solyc03g006980	Alpha-L-fucosidase 1
49	Glucose	rs04_911809	4	911809	a	g	0.059066	-0.1198	0.0206	0.887 (0.852-0.924)	6.619e-09	ns	??-	0	1	27225	1909723	941249	222	Solyc04g007160	Alpha-glucosidase
50	Glucose	rs04_55433991	4	55433991	t	c	0.312377	0.0296	0.0051	1.030 (1.020-1.040)	6.963e-09	ns	+++	0	0.5861	55426742	55434325	3791.5	2	Solyc04g063300	Pentatricopeptide repeat-containing protein
51	Glucose	rs05_3406424	5	3406424	t	c	0.070876	0.0985	0.0174	1.104 (1.067-1.142)	1.487e-08	ns	??+	0	1	2769765	3957707	593971	137	Solyc05g009270	Fatty acid elongase 3-ketoacyl-CoA synthase
52	Glucose	rs05_53075176	5	53075176	a	c	0.094164	0.0921	0.0178	1.096 (1.059-1.135)	2.265e-07	ns	??+	0	1	52075893	54075152	999630	39	Solyc05g041670	Caffeoyl-CoA O-methyltransferase
53	Glucose	rs05_63485334	5	63485334	c	g	0.070312	0.115	0.0177	1.122 (1.084-1.161)	8.362e-11	7.55e-34	??+	0	1	62505073	64484985	989956	237	Solyc05g053400	Glucosyltransferase
54	Glucose	rs06_41390811	6	41390811	a	g	0.052699	-0.1135	0.019	0.893 (0.860-0.927)	2.505e-09	ns	??-	0	1	41102585	41980748	439082	108	Solyc06g066040	Unknown Protein
55	Glucose	rs08_2487158	8	2487158	t	c	0.259901	0.0244564	0.00459556	1.025 (1.016-1.034)	1.42209e-07	ns	+-+	68.7	0.04095	2487158	2493073	2957.5	2	Solyc08g008000	Serine/threonine dehydratase
56	Glucose	rs08_58158082	8	58158082	a	g	0.057796	0.1032	0.0189	1.109 (1.068-1.151)	4.985e-08	ns	??+	0	1	57163514	59158047	997266	190	Solyc08g069060	Beta-1 3-galactosyltransferase 6
57	Glucose	rs09_3477979	9	3477979	a	g	0.296296	-0.0276975	0.0293958	0.973 (0.918-1.030)	4.29905e-10	ns	++-	95.3	5.845e-10	2742997	4269879	763441	158	Solyc09g010080	Lin5
58	Glucose	rs10_332069	10	332069	t	g	0.066838	-0.1178	0.0194	0.889 (0.856-0.923)	1.196e-09	7.84e-17	??-	0	1	3202	1329774	663286	189	Solyc10g005510	Glyceraldehyde-3-phosphate dehydrogenase
59	Glucose	rs11_5389261	11	5389261	t	c	0.13566	-0.066	0.0116	0.936 (0.915-0.958)	1.141e-08	ns	??-	0	1	5344525	5787566	221520	41	Solyc11g012580	Glucan endo-1 3-beta-glucosidase 3
60	Glucose	rs11_51186147	11	51186147	a	c	0.056319	-0.1428	0.0189	0.867 (0.835-0.900)	4.452e-14	ns	??-	0	1	50188187	52185323	998568	147	Solyc11g065660	SSC11.1
61	Glucose	rs12_3331482	12	3331482	a	g	0.095174	-0.0848	0.0159	0.919 (0.891-0.948)	9.915e-08	ns	??-	0	1	2537533	4283950	873208	221	Solyc12g010210	Translation initiation factor 6
62	Malate	rs01_2650772	1	2650772	t	c	0.22716	-0.1103	0.0139	0.896 (0.871-0.920)	2.078e-15	ns	??-	0	1	2549897	2662221	56162	10	Solyc01g008550	Cinnamoyl CoA reductase-like protein
63	Malate	rs01_75186951	1	75186951	t	g	0.46503	0.1116	0.0142	1.118 (1.087-1.150)	4.099e-15	ns	??+	0	1	74190603	75276489	542943	57	Solyc01g066910	PVR3-like protein
64	Malate	rs01_86203659	1	86203659	a	g	0.36316	-0.1055	0.0127	0.900 (0.878-0.923)	1.017e-16	ns	??-	0	1	86203659	86203659	0	0	Solyc01g094800	Chromodomain-helicase-DNA-binding protein 1
65	Malate	rs01_93076562	1	93076562	a	t	0.12237	-0.1428	0.0178	0.867 (0.837-0.898)	1.016e-15	4.51e-12	??-	0	1	93076562	93079666	1552	1	Solyc01g104640	Helicase
66	Malate	rs02_25428529	2	25428529	a	g	0.098465	0.1823	0.0193	1.200 (1.155-1.246)	3.795e-21	ns	??+	0	1	24484799	26347404	931302	62	Solyc02g030230	UDP-glucose 4-epimerase
67	Malate	rs02_36806140	2	36806140	a	c	0.42621	0.108	0.0121	1.114 (1.088-1.141)	5.093e-19	ns	??+	0	1	36800987	36816590	7801.5	2	Solyc02g065650	RING finger protein 13
68	Malate	rs02_48509791	2	48509791	t	c	0.18886	-0.1583	0.0144	0.854 (0.830-0.878)	3.472e-28	ns	??-	0	1	48509791	49001601	245905	61	Solyc02g085660	UDP-glucosyltransferase
69	Malate	rs03_12600405	3	12600405	t	c	0.09153	0.1915	0.0215	1.211 (1.161-1.263)	6.113e-19	ns	??+	0	1	11659070	12600405	470668	26	Solyc03g046430	Unknown Protein
70	Malate	rs03_65842555	3	65842555	t	c	0.093923	0.1771	0.0228	1.194 (1.142-1.248)	7.38e-15	ns	??+	0	1	65268529	66635353	683412	187	Solyc03g116370	Microtubule plus-end binding protein
71	Malate	rs04_2156747	4	2156747	a	g	0.49867	0.1056	0.0126	1.111 (1.084-1.139)	4.448e-17	ns	??+	0	1	2155479	2916697	380609	98	Solyc04g008590	Pyruvate dehydrogenase E1 component subunit beta
73	Malate	rs05_52219368	5	52219368	a	g	0.091623	-0.2123	0.0199	0.809 (0.778-0.841)	1.248e-26	6.07e-13	??-	0	1	51232205	52219368	493582	21	Solyc05g041540	Serine carboxypeptidase
74	Malate	rs06_2927918	6	2927918	t	c	0.13111	0.102	0.0166	1.107 (1.072-1.144)	8.545e-10	ns	??+	0	1	2927918	3650917	361500	72	Solyc06g008990	Unknown Protein
75	Malate	rs06_44999916	6	44999916	a	g	0.47815	-0.1471	0.0115	0.863 (0.844-0.883)	2.262e-37	ns	??-	0	1	44968675	44999916	15620.5	8	Solyc06g072920	Aluminum-activated malate transporter
76	Malate	rs07_38655367	7	38655367	t	g	0.1742	0.1379	0.0163	1.148 (1.112-1.185)	2.678e-17	ns	??+	0	1	37802157	39475519	836681	15	Solyc07g032400	Unknown Protein
77	Malate	rs07_60030573	7	60030573	a	t	0.46693	0.0791	0.0116	1.082 (1.058-1.107)	9.654e-12	ns	??+	0	1	59966090	60030573	32241.5	4	Solyc07g049670	Alcohol acetyltransferase
78	Malate	rs08_36375788	8	36375788	a	c	0.13151	0.1436	0.0179	1.154 (1.115-1.196)	1.196e-15	ns	??+	0	1	36375788	37315705	469958	11	Solyc08g029380	Unknown Protein
79	Malate	rs08_56376169	8	56376169	t	g	0.36188	-0.1458	0.0124	0.864 (0.844-0.886)	4.149e-32	ns	??-	0	1	56375965	56505205	64620	18	Solyc08g067420	Glucose-repressible alcohol dehydrogenase transcriptional effector
80	Malate	rs09_433683	9	433683	a	c	0.33553	0.1052	0.0125	1.111 (1.084-1.138)	3.227e-17	ns	??+	0	1	413648	648581	117466	34	Solyc09g005630	Os03g0291800 protein
81	Malate	rs09_49364393	9	49364393	t	g	0.092932	0.1717	0.0199	1.187 (1.142-1.235)	6.941e-18	ns	??+	0	1	49364393	49364393	0	0	Solyc09g056490	MuDRA transposase-like
82	Malate	rs09_72364359	9	72364359	a	t	0.13859	-0.1348	0.0169	0.874 (0.845-0.903)	1.337e-15	ns	??-	0	1	71998804	72389099	195148	51	Solyc09g098590	Sucrose synthase
83	Malate	rs10_2557193	10	2557193	a	g	0.46622	-0.0777	0.0121	0.925 (0.904-0.947)	1.458e-10	ns	??-	0	1	2557193	2593086	17946.5	4	Solyc11g010480	Threonine endopeptidase
84	Malate	rs10_37300187	10	37300187	a	g	0.172797	0.088	0.0162	1.092 (1.058-1.127)	5.274e-08	ns	?++	0	0.8452	36879274	38142606	631666	20	Solyc10g046790	Unknown Protein
85	Malate	rs10_59315327	10	59315327	a	g	0.25198	-0.1025	0.0141	0.903 (0.878-0.928)	2.993e-13	ns	??-	0	1	58331327	59591823	630248	94	Solyc10g076350	Macrophage migration inhibitory factor family protein
86	Malate	rs11_2255630	11	2255630	a	g	0.39362	-0.1207	0.0126	0.886 (0.865-0.908)	1.087e-21	ns	??-	0	1	2255630	2255630	0	0	Solyc11g008050	Glycogen debranching enzyme
87	Malate	rs11_9681366	11	9681366	a	g	0.45244	0.1057	0.0126	1.111 (1.084-1.139)	3.768e-17	ns	??+	0	1	8857742	10572528	857393	57	Solyc11g018850	Unknown Protein
88	Malate	rs11_55879120	11	55879120	a	c	0.36992	0.1023	0.0127	1.108 (1.080-1.136)	7.14e-16	ns	??+	0	1	55879120	55956072	38476	8	Solyc11g072700	Glycosyltransferase-like protein
89	Malate	rs12_1824226	12	1824226	t	g	0.46834	-0.1185	0.0131	0.888 (0.866-0.911)	1.747e-19	ns	??-	0	1	1793531	1874787	40628	10	Solyc12g008430	Malic enzyme
90	Malate	rs12_37704315	12	37704315	a	g	0.1137	0.106	0.0182	1.112 (1.073-1.152)	5.653e-09	ns	??+	0	1	37660012	38457966	398977	42	Solyc12g044830	Unknown Protein
91	Malate	rs12_64816056	12	64816056	a	c	0.35985	-0.1024	0.0127	0.903 (0.880-0.925)	5.988e-16	ns	??-	0	1	64665737	65154322	244292	66	Solyc12g094640	Glyceraldehyde-3-phosphate dehydrogenase B
92	Asparagine	rs02_54365596	2	54365596	a	g	0.450673	0.0439	0.007	1.045 (1.031-1.059)	3.716e-10	4.25e-25	++	94	4.263e-05	54335629	55220817	442594	115	Solyc02g093550	Methyltransferase type 11
93	Asparagine	rs03_4945916	3	4945916	t	c	0.20053	0.1168	0.0237	1.124 (1.073-1.177)	7.979e-07	2.4e-12	?+	0	1	4844572	4952942	54185	12	Solyc03g033350	Aspartyl protease family protein
94	Asparagine	rs05_62468569	5	62468569	a	g	0.19897	-0.1002	0.0174	0.905 (0.874-0.936)	8.924e-09	ns	?-	0	1	62360815	62533914	86549.5	26	Solyc05g052170	Acetyltransferase GNAT family protein
95	Asparagine	rs10_61023555	10	61023555	t	c	0.330726	-0.0509617	0.0365997	0.950 (0.885-1.021)	8.6055e-07	ns	-+	96.8	2.432e-08	60949254	61053079	51912.5	11	Solyc10g079480	Lycopene beta-cyclase 2
96	Asparagine	rs12_64463407	12	64463407	t	c	0.19201	0.1386	0.0228	1.149 (1.098-1.201)	1.131e-09	ns	?+	0	1	64355553	64871944	258196	50	Solyc12g089350	GDSL esterase/lipase
97	Aspartate	rs03_56191183	3	56191183	a	t	0.027923	0.1602	0.0297	1.174 (1.107-1.244)	7.242e-08	ns	+?	0	1	56191183	56191183	0	0	Solyc03g095220	Translocase of chloroplast 34
98	Aspartate	rs03_64586740	3	64586740	a	t	0.43741	-0.0463	0.0073	0.955 (0.941-0.969)	2.286e-10	ns	-?	0	1	63587626	65290100	851237	222	Solyc03g114690	Wd-40 repeat-containing protein
99	Aspartate	rs03_70719370	3	70719370	a	c	0.224806	-0.0699806	0.0124209	0.932 (0.910-0.955)	2.42991e-08	ns	-+	94.9	8.741e-06	69719374	70781720	531173	145	Solyc03g124010	Helicase sen1
100	Aspartate	rs04_60700555	4	60700555	t	c	0.372328	0.0521024	0.0203758	1.053 (1.012-1.096)	1.59045e-08	ns	+-	95.6	1.802e-06	60333052	61194490	430719	94	Solyc04g074780	Plastid-targeted protein 3
101	Aspartate	rs05_108012	5	108012	t	c	0.264214	-0.033855	0.00697343	0.967 (0.954-0.980)	1.47833e-06	ns	-+	77.4	0.03523	331	1107764	553716	148	Solyc05g005100	Os06g0207500 protein
102	Aspartate	rs05_64786945	5	64786945	a	g	0.178052	-0.0623417	0.0222678	0.940 (0.899-0.981)	2.85865e-07	ns	-+	87.8	0.004194	63858469	65786851	964191	269	Solyc05g055000	Cysteine desulfurase
103	Aspartate	rs06_37293354	6	37293354	a	g	0.284281	-0.0432562	0.00826105	0.958 (0.942-0.973)	1.97177e-07	ns	-+	83.3	0.01447	36293411	38291999	999294	180	Solyc06g054550	Lipase
104	Aspartate	rs07_63644154	7	63644154	a	g	0.42369	-0.025159	0.00511417	0.975 (0.965-0.985)	1.05922e-06	8.53e-25	-+	87.6	0.004488	63635439	63644912	4736.5	1	Solyc07g055700	Solute carrier family 35 member C2
105	Aspartate	rs08_60307917	8	60307917	t	c	0.12834	-0.0651	0.0112	0.937 (0.917-0.958)	6.349e-09	ns	-?	0	1	59320379	61304439	992030	219	Solyc08g076350	Abhydrolase domain-containing protein
106	Aspartate	rs09_2418642	9	2418642	t	c	0.219535	0.0528	0.0104	1.054 (1.033-1.076)	3.383e-07	ns	+?	0	1	1826619	2699352	436366	91	Solyc09g009080	Repressor of silencing 1
107	Aspartate	rs11_4008385	11	4008385	t	g	0.286667	0.0505	0.0077	1.052 (1.036-1.068)	7.24e-11	ns	++	0	0.4667	3510726	4493738	491506	94	Solyc11g010960	Alcohol dehydrogenase
108	Aspartate	rs11_55766395	11	55766395	t	c	0.31959	0.0466	0.0077	1.048 (1.032-1.064)	1.857e-09	3.01e-19	+?	0	1	55072243	56302313	615035	166	Solyc11g072640	Mitochondrial trans-2-enoyl-CoA reductase
109	Aspartate	rs12_37536492	12	37536492	a	t	0.056565	0.0788	0.0147	1.082 (1.051-1.114)	9.157e-08	2.4e-22	+?	0	1	37526118	37624939	49410.5	8	Solyc12g044940	Short-chain dehydrogenase/reductase
110	GABA	rs01_81646059	1	81646059	a	t	0.238682	0.0428463	0.0129097	1.044 (1.018-1.071)	1.20855e-07	ns	-+	61.3	0.1078	80659680	82645497	992908	168	Solyc01g086680	Glutathione S-transferase
111	GABA	rs02_42305666	2	42305666	a	g	0.137759	0.0489369	0.0152671	1.050 (1.019-1.082)	1.37206e-06	ns	-+	60.7	0.1108	41686396	43060261	686932	187	Solyc02g077340	GDSL esterase/lipase At5g45960
112	GABA	rs02_54365596	2	54365596	a	g	0.450673	0.0307	0.0054	1.031 (1.020-1.042)	1.623e-08	4.25e-25	++	93.9	5.342e-05	54335629	55220817	442594	115	Solyc02g093550	Methyltransferase type 11
113	GABA	rs03_4945916	3	4945916	t	c	0.20053	0.1558	0.029	1.169 (1.104-1.237)	8.192e-08	ns	?+	0	1	4844572	4952942	54185	12	Solyc03g033300	Ammonium transporter
114	GABA	rs03_65004108	3	65004108	a	t	0.408231	-0.0434984	0.0670736	0.957 (0.839-1.092)	1.14654e-07	ns	+-	97	6.064e-09	64796589	65057167	130289	32	Solyc03g115200	Glucan endo-1 3-beta-glucosidase
115	GABA	rs05_60837144	5	60837144	t	c	0.226667	0.0504	0.0101	1.052 (1.031-1.073)	5.714e-07	ns	++	0	0.4107	60756027	61063774	153874	25	Solyc05g050700	LRR receptor-like serine/threonine-protein kinase
116	GABA	rs06_1330594	6	1330594	a	c	0.297297	0.0726556	0.0806012	1.075 (0.918-1.259)	2.68698e-07	ns	-+	97.2	3.063e-09	442421	1897123	727351	160	Solyc06g007310	Deoxyribonuclease tatD
117	GABA	rs09_4768980	9	4768980	a	t	0.4157	0.0286	0.0059	1.029 (1.017-1.041)	1.446e-06	ns	+?	0	1	3828853	5714580	942864	177	Solyc09g011490	Glutathione S-transferase-like protein
118	GABA	rs10_61035945	10	61035945	a	g	0.290179	0.0265	0.005	1.027 (1.017-1.037)	1.141e-07	ns	++	0	0.7407	61035945	61035945	0	0	Solyc10g079480	Lycopene beta-cyclase 2
119	GABA	rs11_55196715	11	55196715	t	c	0.41704	0.0367	0.0063	1.037 (1.025-1.050)	6.858e-09	2.35e-13	+-	35.5	0.2132	54785768	56012980	613606	158	Solyc11g071840	Calmodulin binding protein
120	GABA	rs12_4534284	12	4534284	a	g	0.082774	-0.0384992	0.00758693	0.962 (0.948-0.977)	4.68888e-07	ns	-+	85.6	0.008451	4496301	4534284	18991.5	5	Solyc12g013680	LRR receptor-like serine/threonine-protein
121	GABA	rs12_64463407	12	64463407	t	c	0.19201	0.1426	0.0284	1.153 (1.091-1.219)	5.152e-07	ns	?+	0	1	64355553	64871944	258196	50	Solyc12g089350	GDSL esterase/lipase
122	Glutamine	rs02_50640320	2	50640320	t	c	0.148674	-0.1232	0.0246	0.884 (0.842-0.928)	5.429e-07	ns	?-	0	1	50260915	51159274	449180	124	Solyc02g088630	Glycosyltransferase
123	Glutamine	rs12_64463340	12	64463340	a	t	0.18556	0.1311	0.0247	1.140 (1.086-1.197)	1.078e-07	ns	?+	0	1	64385723	64757703	185990	30	Solyc12g089350	GDSL esterase/lipase
124	Phenylalanine	rs01_97877551	1	97877551	t	g	0.363839	0.0355	0.0075	1.036 (1.021-1.051)	2.4e-06	ns	++	32.9	0.2223	96886388	98467555	790584	229	Solyc01g111680	Ubiquitin-conjugating enzyme 22
125	Phenylalanine	rs02_44569659	2	44569659	a	g	0.23984	-0.1391	0.0269	0.870 (0.825-0.917)	2.232e-07	ns	?-	0	1	43570619	45569399	999390	277	Solyc02g080310	Beta-glucosidase
126	Phenylalanine	rs03_64488435	3	64488435	a	t	0.44728	-0.0454	0.0094	0.956 (0.938-0.973)	1.418e-06	ns	-?	0	1	63489069	65290100	900516	232	Solyc03g114500	Enolase
127	Phenylalanine	rs04_65474317	4	65474317	a	g	0.054182	0.241	0.0513	1.273 (1.151-1.407)	2.628e-06	ns	?+	0	1	65474317	65474317	0	0	Solyc04g081530	Chaperone protein dnaJ
128	Phenylalanine	rs09_2213892	9	2213892	c	g	0.351893	-0.0471	0.01	0.954 (0.935-0.973)	2.311e-06	ns	--	0	0.4484	1213971	3126327	956178	201	Solyc09g008790	Serine/threonine protein kinase
129	Phenylalanine	rs11_4002767	11	4002767	t	c	0.275862	0.0576	0.01	1.059 (1.039-1.080)	9.573e-09	ns	++	0	0.3663	3511479	4493080	490800	94	Solyc11g010960	Alcohol dehydrogenase
130	Phenylalanine	rs12_3388816	12	3388816	t	c	0.081989	-0.1458	0.0297	0.864 (0.815-0.916)	9.508e-07	ns	?-	0	1	2406982	4386862	989940	247	Solyc12g010330	Response regulator 9
131	Proline	rs01_9031369	1	9031369	a	c	0.22231	0.1756	0.0342	1.192 (1.115-1.275)	2.867e-07	ns	?+	0	1	8124167	9880010	877922	48	Solyc01g011420	Unknown Protein
132	Proline	rs01_66355392	1	66355392	t	c	0.20245	0.1649	0.0343	1.179 (1.103-1.261)	1.527e-06	ns	?+	0	1	65452837	67285057	916110	48	Solyc01g058380	Coatomer subunit gamma
133	Proline	rs01_94361411	1	94361411	a	g	0.295302	0.0508635	0.101258	1.052 (0.863-1.283)	2.25931e-09	ns	--	90.7	0.001027	94330653	94540312	104830	36	Solyc01g106480	Malate dehydrogenase
134	Proline	rs02_41981476	2	41981476	a	g	0.37514	-0.0998723	0.0559429	0.905 (0.811-1.010)	1.3536e-07	4.82e-14	-+	96.9	1.362e-08	41294868	42487280	596206	170	Solyc02g076860	Pollen allergen Phl p 11
135	Proline	rs02_51094633	2	51094633	t	g	0.12883	-0.2562	0.0385	0.774 (0.718-0.835)	2.769e-11	ns	?-	0	1	51094633	51407319	156343	44	Solyc02g089170	Alpha-1 4-glucan-protein synthase
136	Proline	rs03_52836444	3	52836444	a	g	0.055746	-0.595	0.1269	0.552 (0.430-0.707)	2.772e-06	1.43e-14	?-	0	1	52500624	53758200	628788	126	Solyc03g082980	Nucleic acid binding protein
137	Proline	rs03_66798980	3	66798980	t	g	0.4393	-0.2037	0.0341	0.816 (0.763-0.872)	2.387e-09	1.04e-35	?-	0	1	66782258	67187253	202498	54	Solyc03g117770	Serine incorporator 1
138	Proline	rs04_2268836	4	2268836	t	c	0.49105	-0.8226	0.1347	0.439 (0.337-0.572)	1.002e-09	ns	?-	0	1	2063145	2475603	206229	42	Solyc04g008650	Receptor like kinase
139	Proline	rs04_59999847	4	59999847	t	c	0.303571	-0.074794	0.0133532	0.928 (0.904-0.953)	2.86643e-08	ns	-+	89.3	0.00219	59943266	60370931	213832	46	Solyc04g073960	Major facilitator superfamily transporter
140	Proline	rs05_1860363	5	1860363	t	g	0.337793	0.104142	0.0945421	1.110 (0.922-1.336)	6.02219e-07	ns	+-	97	7.364e-09	1783043	2138851	177904	44	Solyc05g007220	Kelch repeat-containing F-box family protein
141	Proline	rs05_65206088	5	65206088	t	g	0.215238	-0.115782	0.0226776	0.891 (0.852-0.931)	3.99859e-07	ns	+-	89.5	0.001997	64281309	65871300	794996	224	Solyc05g055630	Palmitoyltransferase PFA4
142	Proline	rs06_3502385	6	3502385	t	c	0.352809	0.0790106	0.0359029	1.082 (1.009-1.161)	6.48927e-07	ns	+-	96.3	2.016e-07	3134905	3702059	283577	55	Solyc06g009530	Nodal modulator 3
143	Proline	rs06_25117534	6	25117534	a	g	0.407821	-0.0917324	0.111542	0.912 (0.733-1.135)	1.36561e-10	ns	++	96.8	1.897e-08	24342795	25590203	623704	68	Solyc06g035860	Unknown Protein
144	Proline	rs06_47277960	6	47277960	t	c	0.171111	0.103463	0.0677217	1.109 (0.971-1.266)	2.77787e-07	ns	+-	96.8	1.922e-08	47277960	47386935	54487.5	12	Solyc06g076170	Glucan endo-1 3-beta-glucosidase
145	Proline	rs07_65315310	7	65315310	a	c	0.20056	-0.0556	0.0116	0.946 (0.925-0.968)	1.511e-06	ns	-?	0	1	65315310	65321276	2983	2	Solyc07g062620	Serine/threonine-protein kinase receptor
146	Proline	rs08_64272688	8	64272688	t	c	0.387387	-0.0886865	0.0437932	0.915 (0.840-0.997)	2.06653e-08	ns	-+	97.1	5.153e-09	64264086	64365841	50877.5	12	Solyc08g081250	Aminopeptidase
147	Proline	rs09_3477979	9	3477979	a	g	0.427293	0.0675	0.0122	1.070 (1.045-1.096)	2.972e-08	ns	++	74.1	0.0496	2742997	4269879	763441	158	Solyc09g010090	Beta-fructofuranosidase insoluble isoenzyme
148	Proline	rs09_17881465	9	17881465	t	c	0.183036	0.116286	0.0881309	1.123 (0.945-1.335)	4.042e-08	ns	+-	97.4	7.993e-10	17881465	18354962	236748	8	Solyc09g019980	Ferric-chelate reductase 1
149	Proline	rs09_49839317	9	49839317	t	c	0.233708	-0.0999	0.0186	0.905 (0.873-0.939)	7.441e-08	ns	--	91.9	0.0004255	48847082	50720263	936590	36	Solyc09g057580	Homology to unknown gene
150	Proline	rs09_60202238	9	60202238	a	g	0.307593	0.11492	0.0922643	1.122 (0.936-1.344)	6.42463e-08	ns	+-	96.2	2.769e-07	59236166	61196357	980096	64	Solyc09g061710	Ribonuclease P protein subunit p25
151	Proline	rs11_51513717	11	51513717	a	t	0.36511	0.1469	0.0313	1.158 (1.089-1.232)	2.62e-06	1.42e-29	?+	0	1	51412468	51603088	95310	15	Solyc11g065930	Xanthine dehydrogenase/oxidase
152	Proline	rs12_46135264	12	46135264	t	c	0.28302	0.0666	0.0136	1.069 (1.041-1.098)	1.023e-06	ns	+?	0	1	45342456	47103255	880400	42	Solyc12g038990	Unknown Protein
153	Serine	rs02_49223988	2	49223988	a	g	0.143174	-0.0419268	0.0130642	0.959 (0.935-0.984)	2.51875e-06	ns	-+	93.1	0.0001392	49223988	49223988	0	0	Solyc02g086560	Cobalamin
154	Serine	rs03_69913055	3	69913055	a	g	0.367257	0.0628	0.0083	1.065 (1.048-1.082)	3.061e-14	ns	++	0	0.3643	69410297	70580616	585160	166	Solyc03g121910	Threonine synthase
155	Serine	rs07_64739981	7	64739981	t	g	0.345596	0.0566513	0.00913336	1.058 (1.040-1.077)	8.35233e-10	ns	+-	95.6	1.836e-06	64324193	65724613	700210	165	Solyc07g061780	Ubiquitin carboxyl-terminal hydrolase family protein
156	Serine	rs08_60730948	8	60730948	t	c	0.396896	0.0408	0.0078	1.042 (1.026-1.058)	1.731e-07	ns	++	17.9	0.2698	60708812	60732143	11665.5	3	Solyc08g076800	Ring H2 finger protein
157	Serine	rs11_934339	11	934339	a	g	0.309255	0.0508422	0.00832753	1.052 (1.035-1.069)	1.52312e-09	ns	+-	96.4	1.152e-07	485105	1219162	367028	97	Solyc11g006190	AT-hook motif nuclear localized protein 14
158	Serine	rs11_55717679	11	55717679	a	c	0.43986	-0.0371	0.0073	0.964 (0.950-0.977)	4.28e-07	ns	-?	0	1	54834751	56066126	615688	159	Solyc11g072530	V-type proton ATPase subunit a
159	Serine	rs12_241878	12	241878	a	c	0.277348	0.0363534	0.00666685	1.037 (1.024-1.051)	5.89119e-08	ns	+-	93.6	7.809e-05	241725	241878	76.5	1	Solyc12g005400	Cyclic nucleotide gated channel
160	Serine	rs12_64183302	12	64183302	a	g	0.065005	0.0682	0.0137	1.071 (1.042-1.100)	6.128e-07	5.67e-23	+?	0	1	64122002	64205821	41909.5	14	Solyc12g089020	Receptor-like protein kinase At5g59670
161	Threonine	rs02_54365596	2	54365596	a	g	0.450673	0.0395	0.0061	1.040 (1.028-1.053)	9.178e-11	4.25e-25	++	90.1	0.001496	54335629	55220817	442594	115	Solyc02g093550	Methyltransferase type 11
162	Threonine	rs07_64739981	7	64739981	t	g	0.345596	0.0426192	0.00823401	1.044 (1.027-1.061)	2.76522e-07	ns	+-	94	4.467e-05	64291837	65701933	705048	165	Solyc07g061780	Ubiquitin carboxyl-terminal hydrolase family protein
163	Threonine	rs10_61023555	10	61023555	t	c	0.330726	-0.0322059	0.013602	0.968 (0.943-0.994)	2.41953e-06	ns	-+	94.9	8.926e-06	60949254	61053079	51912.5	11	Solyc10g079480	Lycopene beta-cyclase 2
164	Threonine	rs11_6034973	11	6034973	t	g	0.154802	-0.0424	0.0085	0.958 (0.943-0.975)	5.439e-07	ns	--	0	0.3503	5511281	6254766	371742	56	Solyc11g013170	Aminotransferase
165	Threonine	rs11_55671803	11	55671803	a	c	0.389755	0.0433432	0.00819109	1.044 (1.028-1.061)	1.46401e-07	ns	+-	90.4	0.001231	54671941	56300631	814345	217	Solyc11g072480	Senescence-associated protein
166	Threonine	rs12_64463407	12	64463407	t	c	0.19201	0.0971	0.019	1.102 (1.062-1.144)	3.329e-07	ns	?+	0	1	64355553	64871944	258196	50	Solyc12g089350	GDSL esterase/lipase
167	BIONO	rs01_90047419	1	90047419	a	g	0.295302	-0.0748	0.0147	0.928 (0.902-0.955)	3.739e-07	ns	--	0	0.8658	89049692	91044470	997389	265	Solyc01g099940	Pectinesterase
168	BIONO	rs06_1482454	6	1482454	a	t	0.25693	-0.1533	0.0288	0.858 (0.811-0.908)	9.988e-08	ns	-?	0	1	482970	1855408	686219	155	Solyc06g007470	40S ribosomal protein S26
169	BIONO	rs08_62728440	8	62728440	a	g	0.10587	0.2032	0.0361	1.225 (1.142-1.315)	1.871e-08	ns	?+	0	1	62063599	63021754	479078	125	Solyc08g079080	Acid beta-fructofuranosidase
170	BIONO	rs10_42490535	10	42490535	t	c	0.398224	-0.077	0.0141	0.926 (0.901-0.952)	5.079e-08	ns	--	25	0.2483	42021988	43282873	630442	21	Solyc10g047780	Seed lectin
171	BIONO	rs11_3559223	11	3559223	t	c	0.375839	0.0469747	0.0792964	1.048 (0.897-1.224)	1.28951e-07	ns	-+	97.3	1.58e-09	3512555	3559882	23663.5	4	Solyc11g010480	Threonine endopeptidase
172	E2HEX	rs04_50955974	4	50955974	a	g	0.098404	-0.2215	0.0424	0.801 (0.737-0.871)	1.778e-07	ns	?-	0	1	50955974	50955974	0	0	Solyc04g051660	TPR repeat
173	E2HEX	rs05_64279541	5	64279541	a	c	0.053279	-0.4278	0.0749	0.652 (0.563-0.755)	1.131e-08	ns	?-	0	1	64279541	64279547	3	1	Solyc05g054360	Pectinesterase
174	E2HEX	rs06_48664404	6	48664404	a	g	0.15963	0.2064	0.0388	1.229 (1.139-1.326)	1.013e-07	ns	?+	0	1	48301156	48757923	228384	74	Solyc06g083120	Unknown Protein
175	E2HEX	rs08_29549369	8	29549369	a	c	0.057441	-0.4922	0.0961	0.611 (0.506-0.738)	3.062e-07	ns	?-	0	1	28550594	30545674	997540	11	Solyc08g022240	Lipase-like protein
176	E2HEX	rs08_41852822	8	41852822	a	c	0.060109	-0.5222	0.1004	0.593 (0.487-0.722)	1.988e-07	ns	?-	0	1	40853134	42841330	994098	9	Solyc08g028700	Unknown Protein
177	E2HEX	rs08_62551973	8	62551973	a	g	0.067183	-0.2866	0.0541	0.751 (0.675-0.835)	1.199e-07	ns	?-	0	1	62551973	62557935	2981	2	Solyc08g078850	L-lactate dehydrogenase
179	E2HEX	rs09_70173370	9	70173370	a	g	0.06456	0.4107	0.0756	1.508 (1.300-1.749)	5.435e-08	ns	?+	0	1	69539878	70703283	581702	150	Solyc09g090730	Ammonium transporter
180	E2HEX	rs11_49146698	11	49146698	a	g	0.078125	-0.2964	0.0544	0.743 (0.668-0.827)	5.115e-08	ns	?-	0	1	48917186	49274550	178682	24	Solyc11g062240	Zinc finger CCCH domain-containing protein 19
181	E2HEX	rs11_54870921	11	54870921	t	c	0.1026	0.2298	0.043	1.258 (1.157-1.369)	9.036e-08	ns	?+	0	1	54862271	54870921	4325	2	Solyc11g071350	Aluminum-activated malate transporter
182	E2HEX	rs12_64016961	12	64016961	a	t	0.090411	-0.3519	0.0647	0.703 (0.620-0.798)	5.384e-08	ns	?-	0	1	63028775	64959579	965402	230	Solyc12g088770	Subtilisin-like protease
183	E2PEN	rs09_70173370	9	70173370	a	g	0.06456	0.3321	0.0566	1.394 (1.248-1.557)	4.391e-09	ns	?+	0	1	69539878	70703283	581702	150	Solyc09g090730	Ammonium transporter
184	EE24D	rs03_64618191	3	64618191	a	g	0.090296	-0.123	0.024	0.884 (0.844-0.927)	2.885e-07	ns	?-	0	1	63637953	64663222	512634	126	Solyc03g114710	Glucosyltransferase
185	EE24D	rs07_60351035	7	60351035	a	c	0.19489	0.1204	0.0226	1.128 (1.079-1.179)	9.928e-08	ns	?+	0	1	59565256	61040052	737398	122	Solyc07g051840	WRKY transcription factor
186	GRACE	rs01_9655961	1	9655961	t	c	0.054521	-0.6187	0.0989	0.539 (0.444-0.654)	4.019e-10	ns	?-	0	1	8685425	10655359	984967	62	Solyc01g011510	Aldehyde dehydrogenase
187	GRACE	rs01_78675745	1	78675745	a	g	0.38326	-0.1311	0.0248	0.877 (0.836-0.921)	1.201e-07	ns	--	0	0.7781	78675745	78746614	35434.5	5	Solyc01g079600	Lipase
188	GRACE	rs01_84841566	1	84841566	t	c	0.4434	-0.2192	0.0414	0.803 (0.741-0.871)	1.206e-07	ns	?-	0	1	84841566	84841566	0	0	Solyc01g091140	Nitroreductase
189	GRACE	rs01_95596615	1	95596615	a	g	0.14324	0.4202	0.0754	1.522 (1.313-1.765)	2.51e-08	ns	?+	0	1	94597082	96561195	982056	277	Solyc01g108230	LAG1 longevity assurance homolog 2
190	GRACE	rs02_40883244	2	40883244	a	g	0.49868	0.2856	0.0366	1.331 (1.238-1.430)	6.002e-15	ns	?+	0	1	40872436	40883244	5404	4	Solyc07g049670	Alcohol acetyltransferase
191	GRACE	rs02_48689491	2	48689491	a	g	0.36423	0.2314	0.0412	1.260 (1.163-1.366)	1.89e-08	ns	?+	0	1	48689491	48899470	104990	23	Solyc02g085880	Cytochrome P450
192	GRACE	rs03_4328514	3	4328514	a	g	0.057592	0.8001	0.076	2.226 (1.918-2.583)	6.726e-26	ns	?+	0	1	3331641	5049691	859025	161	Solyc03g031860	Phytoene synthase 1
193	GRACE	rs03_19862683	3	19862683	a	t	0.094488	0.3627	0.0647	1.437 (1.266-1.632)	2.052e-08	ns	?+	0	1	18871754	20655246	891746	24	Solyc03g051630	Unknown Protein
194	GRACE	rs03_40120552	3	40120552	c	g	0.098649	0.3458	0.0622	1.413 (1.251-1.596)	2.702e-08	ns	?+	0	1	39225575	40882694	828560	16	Solyc03g065180	Leucine-rich repeat receptor-like protein kinase
195	GRACE	rs03_48507215	3	48507215	t	c	0.093176	0.3477	0.0638	1.416 (1.249-1.604)	4.991e-08	ns	?+	0	1	48507215	48507215	0	0	Solyc03g077900	Unknown Protein
196	GRACE	rs03_55675376	3	55675376	a	g	0.050518	-0.483	0.0799	0.617 (0.528-0.722)	1.488e-09	ns	?-	0	1	55025410	55776760	375675	45	Solyc03g094010	Glutamate dehydrogenase
197	GRACE	rs03_63842990	3	63842990	a	c	0.10444	0.2979	0.0563	1.347 (1.206-1.504)	1.229e-07	ns	?+	0	1	63610772	63842990	116109	34	Solyc03g113790	Mannose-1-phosphate guanyltransferase
198	GRACE	rs03_70676024	3	70676024	a	t	0.087533	-0.3438	0.0658	0.709 (0.623-0.807)	1.71e-07	ns	?-	0	1	70592553	70741861	74654	14	Solyc03g123970	Lipid-binding serum glycoprotein
199	GRACE	rs04_3079421	4	3079421	t	c	0.21995	-0.2659	0.0448	0.767 (0.702-0.837)	2.849e-09	ns	?-	0	1	3077262	3091000	6869	3	Solyc04g009780	RING finger protein
200	GRACE	rs04_60434091	4	60434091	a	c	0.22074	0.3343	0.048	1.397 (1.272-1.535)	3.288e-12	ns	?+	0	1	60335982	60436822	50420	12	Solyc04g074390	UDP-glucuronosyltransferase
201	GRACE	rs05_3171653	5	3171653	a	g	0.057252	0.4739	0.0716	1.606 (1.396-1.848)	3.734e-11	ns	?+	0	1	2722945	3610000	443528	107	Solyc05g008980	Receptor-like protein kinase
202	GRACE	rs05_10033587	5	10033587	a	g	0.31654	0.221	0.0427	1.247 (1.147-1.356)	2.271e-07	ns	?+	0	1	9039840	10429743	694952	50	Solyc05g015220	Mannosyl-oligosaccharide glucosidase
203	GRACE	rs05_34292178	5	34292178	t	c	0.11387	0.313	0.0551	1.368 (1.228-1.523)	1.346e-08	ns	?+	0	1	34292178	34292178	0	0	Solyc05g025590	Single-stranded DNA-binding replication protein A large subunit
204	GRACE	rs05_38579570	5	38579570	t	g	0.10656	0.2894	0.0567	1.336 (1.195-1.493)	3.333e-07	ns	?+	0	1	38579570	38579570	0	0	Solyc05g025960	Unknown Protein
205	GRACE	rs06_37731702	6	37731702	t	c	0.20519	-0.2567	0.0442	0.774 (0.709-0.844)	6.538e-09	ns	?-	0	1	37731702	37731702	0	0	Solyc06g059850	3-methyl-2-oxobutanoate dehydrogenase
206	GRACE	rs06_45007096	6	45007096	a	t	0.38613	0.2273	0.0374	1.255 (1.166-1.351)	1.197e-09	ns	?+	0	1	44792260	45007096	107418	43	Solyc06g073080	Flavonol synthase/flavanone 3-hydroxylase
207	GRACE	rs08_2332460	8	2332460	a	g	0.057398	-0.4166	0.0779	0.659 (0.566-0.768)	8.917e-08	ns	?-	0	1	2183005	2332460	74727.5	14	Solyc08g007790	Hydroxymethylglutaryl-CoA synthase
208	GRACE	rs08_60938276	8	60938276	t	c	0.081579	0.3695	0.0661	1.447 (1.271-1.647)	2.263e-08	ns	?+	0	1	60938276	60946906	4315	1	Solyc08g077000	Ramosa1 C2H2 zinc-finger transcription factor
209	GRACE	rs09_3790788	9	3790788	a	c	0.090314	0.3308	0.0629	1.392 (1.231-1.575)	1.429e-07	ns	?+	0	1	3790788	3944451	76831.5	18	Solyc09g010420	Arginine biosynthesis bifunctional protein
210	GRACE	rs09_44414362	9	44414362	c	g	0.075916	0.4019	0.0691	1.495 (1.305-1.711)	6.112e-09	ns	?+	0	1	44414362	44414362	0	0	Solyc09g055760	T-snare
211	GRACE	rs09_53512297	9	53512297	t	c	0.090426	-0.3465	0.0661	0.707 (0.621-0.805)	1.556e-07	ns	?-	0	1	52604242	54501086	948422	45	Solyc09g059170	Anthocyanidin 3-O-glucosyltransferase
212	GRACE	rs09_66583920	9	66583920	a	t	0.053908	-0.6277	0.0824	0.534 (0.454-0.627)	2.559e-14	ns	?-	0	1	66571921	66584131	6105	1	Solyc09g074770	Unknown Protein
213	GRACE	rs10_2097495	10	2097495	a	g	0.16005	0.3423	0.0567	1.408 (1.260-1.574)	1.562e-09	ns	?+	0	1	1731998	2103623	185812	58	Solyc10g007930	Cytochrome P450
214	GRACE	rs10_63081709	10	63081709	a	g	0.076227	-0.4568	0.0632	0.633 (0.560-0.717)	4.93e-13	ns	?-	0	1	63081709	63492562	205426	50	Solyc10g083210	Auxin response factor
215	GRACE	rs11_7652084	11	7652084	t	c	0.30822	-0.2857	0.0416	0.751 (0.693-0.815)	6.254e-12	ns	?-	0	1	7178587	7652084	236748	16	Solyc11g016980	Genomic DNA chromosome 5 TAC clone K21L13
216	GRACE	rs11_53251102	11	53251102	c	g	0.055556	0.493	0.0754	1.637 (1.412-1.898)	6.055e-11	ns	?+	0	1	53215071	53265873	25401	10	Solyc11g068580	Germin-like protein 1
217	GRACE	rs12_2159033	12	2159033	a	g	0.38472	-0.2429	0.04	0.784 (0.725-0.848)	1.322e-09	ns	?-	0	1	1963005	2160088	98541.5	27	Solyc12g008830	GATA transcription factor 20
218	GRACE	rs12_39603482	12	39603482	t	c	0.43579	-0.263	0.0404	0.769 (0.710-0.832)	7.304e-11	ns	?-	0	1	39537756	39662834	62539	10	Solyc12g042850	Unknown Protein
219	GRACE	rs12_66856936	12	66856936	c	g	0.19201	0.4053	0.0699	1.500 (1.308-1.720)	6.586e-09	ns	?+	0	1	66617748	66951773	167012	61	Solyc12g099900	GRAS family transcription factor
220	GUAIA	rs02_42087438	2	42087438	t	c	0.28851	-0.2935	0.0553	0.746 (0.669-0.831)	1.12e-07	ns	?-	0	1	41240169	42707961	733896	201	Solyc02g077010	Lipase-like
221	GUAIA	rs04_1372745	4	1372745	a	g	0.054945	0.6363	0.116	1.889 (1.505-2.372)	4.141e-08	ns	?+	0	1	1177868	1423910	123021	23	Solyc04g007690	Auxin efflux carrier
222	GUAIA	rs04_51282247	4	51282247	a	g	0.076623	-0.6538	0.1265	0.520 (0.406-0.666)	2.357e-07	ns	?-	0	1	51282247	51282247	0	0	Solyc04g052940	Unknown Protein
223	GUAIA	rs05_6004337	5	6004337	a	g	0.26344	0.3453	0.059	1.412 (1.258-1.586)	4.944e-09	ns	?+	0	1	5959250	6015776	28263	8	Solyc05g012800	UDP-N-acetylmuramoylalanine--D-glutamate ligase
224	GUAIA	rs05_20888190	5	20888190	a	g	0.061008	-0.6012	0.1125	0.548 (0.440-0.683)	9.161e-08	ns	?-	0	1	19903630	21869484	982927	38	Solyc05g018430	Genome polyprotein
225	GUAIA	rs09_69299940	9	69299940	a	g	0.10106	0.7278	0.0843	2.071 (1.755-2.443)	5.904e-18	ns	?+	0	1	69242772	69304850	31039	4	Solyc09g089560	NSGT1
226	HEXAN	rs01_1083181	1	1083181	c	g	0.065491	0.4066	0.0634	1.502 (1.326-1.700)	1.45e-10	ns	?+	0	1	179583	1105900	463158	132	Solyc01g006540	Lipoxygenase
227	HEXAN	rs04_58252797	4	58252797	t	c	0.18277	0.2152	0.0405	1.240 (1.145-1.343)	1.098e-07	ns	?+	0	1	57940439	59252670	656116	118	Solyc04g071320	Protein FAM188A
228	HEXAN	rs08_40214293	8	40214293	a	c	0.054201	-0.6105	0.1149	0.543 (0.434-0.680)	1.063e-07	ns	?-	0	1	39217759	41214272	998256	12	Solyc08g028780	AT5G28150-like protein
229	HEXAN	rs09_50436898	9	50436898	t	c	0.13974	0.295	0.0565	1.343 (1.202-1.500)	1.753e-07	ns	?+	0	1	49443060	51436811	996876	33	Solyc09g057750	Unknown Protein
230	HEXAN	rs09_62965099	9	62965099	a	c	0.13566	0.3237	0.0574	1.382 (1.235-1.547)	1.733e-08	ns	?+	0	1	61965487	63962903	998708	104	Solyc09g065110	Unknown Protein
231	METHY	rs02_45301168	2	45301168	t	g	0.48541	0.4471	0.0832	1.564 (1.328-1.841)	7.79e-08	ns	?+	0	1	45301168	45360636	29734	10	Solyc02g081320	SET domain-containing protein
232	METHY	rs04_51282247	4	51282247	a	g	0.076623	-1.0477	0.2024	0.351 (0.236-0.522)	2.27e-07	ns	?-	0	1	51282247	51282247	0	0	Solyc04g052940	Unknown Protein
233	METHY	rs05_9831567	5	9831567	t	c	0.10154	-0.8181	0.1429	0.441 (0.333-0.584)	1.022e-08	ns	?-	0	1	8844850	10443079	799114	63	Solyc05g015100	Unknown Protein
234	METHY	rs09_38016657	9	38016657	a	c	0.12069	0.6643	0.1307	1.943 (1.504-2.510)	3.734e-07	ns	?+	0	1	37083895	38948611	932358	8	Solyc09g055240	Monooxygenase family protein
235	METHY	rs09_69293875	9	69293875	a	g	0.20325	-1.1416	0.1269	0.319 (0.249-0.409)	2.343e-19	ns	?-	0	1	69197878	69302912	52517	10	Solyc09g089580	1-aminocyclopropane-1-carboxylate oxidase-like protein
236	PHEAC	rs02_53977499	2	53977499	a	c	0.278174	-0.0809811	0.0153885	0.922 (0.895-0.950)	1.7156e-07	ns	+-	56.2	0.1306	52977509	54977496	999994	274	Solyc02g093080	1-aminocyclopropane-1-carboxylate oxidase
237	PHEAC	rs04_55635636	4	55635636	c	g	0.320988	0.1066	0.0161	1.112 (1.078-1.148)	5.59436e-22	ns	+-	98.3	7.283e-15	54647782	56105864	729041	126	Solyc04g064490	Glycosyltransferase
238	PHEAC	rs06_24606676	6	24606676	t	c	0.0333742	0.2777	0.0531	1.320 (1.190-1.465)	1.68e-07	ns	++	0	0.5379	23628283	25606456	989086	103	Solyc06g035580	Choline dehydrogenase
239	PHEAC	rs07_18999907	7	18999907	t	c	0.051546	-0.2859	0.0548	0.751 (0.675-0.837)	1.792e-07	ns	?-	0	1	18012412	19753143	870366	15	Solyc07g021510	Acetyl xylan esterase
240	PHEAC	rs07_37870453	7	37870453	a	t	0.058667	0.2796	0.0517	1.323 (1.195-1.464)	6.43e-08	ns	?+	0	1	36946527	38747764	900618	12	Solyc07g032330	Unknown Protein
241	PHEAC	rs07_45966785	7	45966785	a	g	0.05303	-0.2953	0.0548	0.744 (0.669-0.829)	6.999e-08	ns	?-	0	1	45055858	46615486	779814	18	Solyc07g039200	Guanine nucleotide-binding protein subunit beta
242	PHEAC	rs07_53292212	7	53292212	a	g	0.050388	-0.2891	0.0542	0.749 (0.673-0.833)	9.674e-08	ns	?-	0	1	52358200	54023546	832673	32	Solyc07g041480	Unknown Protein
243	PHEAC	rs08_52258545	8	52258545	t	g	0.19536	-0.1566	0.0263	0.855 (0.812-0.900)	2.735e-09	ns	-?	0	1	51622764	53209063	793150	60	Solyc08g062870	Unknown Protein
244	PHEAC	rs09_69805632	9	69805632	t	c	0.251101	-0.0667	0.0111	0.935 (0.915-0.956)	2.086e-09	ns	--	71.3	0.06208	69799916	69830628	15356	4	Solyc10g008450	F-box family protein
245	PHEAC	rs12_64989295	12	64989295	t	c	0.20083	0.1092	0.0212	1.115 (1.070-1.163)	2.669e-07	ns	+?	0	1	64331441	65914477	791518	220	Solyc12g095880	Phosphofructokinase family protein
246	X1P3ON	rs05_3036212	5	3036212	a	g	0.2543	-0.0587	0.0101	0.943 (0.925-0.962)	7.074e-09	1.4e-16	-?	0	1	2515342	3226713	355686	100	Solyc05g008800	Lipid phosphate phosphatase 3
247	X2M1BU	rs01_3842886	1	3842886	t	g	0.41536	-0.1287	0.0254	0.879 (0.837-0.924)	3.963e-07	ns	--	0	0.898	2846102	4835106	994502	128	Solyc01g009610	Unknown Protein
248	X2M1BU	rs02_48923294	2	48923294	c	g	0.070153	0.4561	0.0734	1.578 (1.366-1.822)	5.212e-10	ns	?+	0	1	48923294	49504903	290804	75	Solyc02g086170	Unknown Protein
249	X2M1BU	rs03_62062078	3	62062078	a	g	0.097436	-0.4253	0.0743	0.654 (0.565-0.756)	1.055e-08	ns	?-	0	1	62060488	62062078	795	1	Solyc03g111460	Nuclear transcription factor Y subunit C-2
250	X2M1BU	rs05_17569205	5	17569205	t	c	0.13421	0.9169	0.168	2.502 (1.800-3.477)	4.822e-08	ns	?+	0	1	16569518	18567400	998941	38	Solyc05g017760	Acetyl-CoA C-acetyltransferase
251	X2M1BU	rs05_55508538	5	55508538	a	g	0.12	1.1392	0.2161	3.124 (2.046-4.772)	1.353e-07	ns	?+	0	1	54510425	56508347	998961	45	Solyc05g043310	GDSL esterase/lipase
252	X2M1BU	rs05_64274113	5	64274113	t	c	0.095304	-0.6338	0.1224	0.531 (0.417-0.674)	2.241e-07	ns	?-	0	1	63296724	65266444	984860	258	Solyc05g054350	Epoxide hydrolase
253	X2M1BU	rs06_37782796	6	37782796	a	g	0.186743	0.179	0.0307	1.196 (1.126-1.270)	5.504e-09	ns	++	0	0.9022	36801142	38782790	990824	181	Solyc06g059850	3-methyl-2-oxobutanoate dehydrogenase
254	X2M1BU	rs07_1815826	7	1815826	t	c	0.219911	0.0976	0.0184	1.103 (1.063-1.143)	1.043e-07	ns	++	72.2	0.05776	1797548	1817604	10028	3	Solyc07g007010	Pentatricopeptide
255	X2M1BU	rs09_65686608	9	65686608	a	c	0.061644	-0.7958	0.1535	0.451 (0.334-0.610)	2.183e-07	ns	?-	0	1	64687106	66686159	999526	164	Solyc09g073020	Unknown Protein
256	X2M1BU	rs12_6984	12	6984	t	c	0.05102	0.5824	0.1132	1.790 (1.434-2.235)	2.654e-07	ns	?+	0	1	6599	963245	478323	146	Solyc12g005010	Os04g0625000 protein
257	X3M1BU	rs01_45493960	1	45493960	a	g	0.069519	0.8511	0.1663	2.342 (1.691-3.245)	3.079e-07	ns	?+	0	1	44494169	46491474	998652	25	Solyc01g049640	Polynucleotidyl transferase Ribonuclease H
258	X3M1BU	rs01_72555420	1	72555420	c	g	0.059278	-1.3325	0.2452	0.264 (0.163-0.427)	5.485e-08	ns	?-	0	1	71739470	73552501	906516	71	Solyc01g065910	Periaxin-like protein
259	X3M1BU	rs02_48923294	2	48923294	c	g	0.070153	0.5132	0.0878	1.671 (1.407-1.984)	5.097e-09	ns	?+	0	1	48923294	49504903	290804	75	Solyc02g086170	Unknown Protein
260	X3M1BU	rs03_55675376	3	55675376	a	g	0.050518	0.2119	0.1034	1.236 (1.009-1.514)	4.038e-07	ns	?+	0	1	55025410	55776760	375675	45	Solyc03g094010	Glutamate dehydrogenase
261	X3M1BU	rs03_59783522	3	59783522	t	c	0.059949	-0.4619	0.0882	0.630 (0.530-0.749)	1.659e-07	ns	?-	0	1	59001610	60108228	553309	107	Solyc03g097470	NADH dehydrogenase
262	X3M1BU	rs04_54285533	4	54285533	t	g	0.15385	-0.5723	0.0929	0.564 (0.470-0.677)	7.254e-10	ns	?-	0	1	54210836	55260057	524610	70	Solyc04g056490	Transcription factor bZIP38
263	X3M1BU	rs05_17569205	5	17569205	t	c	0.13421	1.2016	0.2023	3.325 (2.237-4.944)	2.861e-09	ns	?+	0	1	16569518	18567400	998941	38	Solyc05g017760	Acetyl-CoA C-acetyltransferase
264	X3M1BU	rs05_55508538	5	55508538	a	g	0.12	1.5663	0.2646	4.789 (2.851-8.044)	3.236e-09	ns	?+	0	1	54510425	56508347	998961	45	Solyc05g043310	GDSL esterase/lipase
265	X3M1BU	rs05_64102511	5	64102511	t	c	0.077446	0.8043	0.1483	2.235 (1.671-2.989)	5.905e-08	ns	?+	0	1	63354592	65057933	851670	218	Solyc05g054140	Nucleic acid-binding OB-fold
266	X3M1BU	rs06_34695214	6	34695214	t	c	0.1027	-0.5233	0.102	0.593 (0.485-0.724)	2.887e-07	ns	?-	0	1	34155117	35597606	721244	83	Solyc06g051370	Ycf2
267	X3M1BU	rs07_31901278	7	31901278	a	g	0.053385	-1.1476	0.2176	0.317 (0.207-0.486)	1.343e-07	ns	?-	0	1	30964184	32900926	968371	21	Solyc07g026850	Unknown Protein
268	X3M1BU	rs10_11719734	10	11719734	t	g	0.06267	-1.0923	0.2153	0.335 (0.220-0.512)	3.931e-07	ns	?-	0	1	10720361	12714360	997000	38	Solyc10g019100	Exocyst complex component 5
269	X6MHON	rs01_9655961	1	9655961	t	c	0.054521	-0.4906	0.0758	0.612 (0.528-0.710)	9.546e-11	ns	?-	0	1	8685425	10655359	984967	62	Solyc01g011510	Aldehyde dehydrogenase
270	X6MHON	rs01_20299004	1	20299004	t	g	0.055699	0.4445	0.0748	1.560 (1.347-1.806)	2.795e-09	ns	?+	0	1	19326317	21275513	974598	27	Solyc01g016610	Branched-chain alpha keto-acid dehydrogenase E1 alpha subunit
271	X6MHON	rs01_31491684	1	31491684	t	c	0.062982	-0.4433	0.0767	0.642 (0.552-0.746)	7.382e-09	ns	?-	0	1	30496969	32463878	983454	20	Solyc01g020530	Unknown Protein
272	X6MHON	rs01_51561195	1	51561195	a	c	0.072386	-0.419	0.0756	0.658 (0.567-0.763)	3.037e-08	ns	?-	0	1	50741090	52509654	884282	4	Solyc01g055200	S8 self-incompatibility ribonuclease
273	X6MHON	rs01_55678900	1	55678900	a	g	0.064987	-0.4611	0.0779	0.631 (0.541-0.735)	3.279e-09	ns	?-	0	1	54719838	56657196	968679	22	Solyc01g056670	NADH-quinone oxidoreductase subunit K
274	X6MHON	rs01_76239450	1	76239450	t	c	0.092	-0.3839	0.0658	0.681 (0.599-0.775)	5.38e-09	4.66e-27	?-	0	1	76238441	76242305	1932	1	Solyc01g067510	Receptor-like kinase
275	X6MHON	rs01_95596615	1	95596615	a	g	0.14324	0.3423	0.0574	1.408 (1.258-1.576)	2.452e-09	ns	?+	0	1	94597082	96561195	982056	277	Solyc01g108230	LAG1 longevity assurance homolog 2
276	X6MHON	rs02_40378276	2	40378276	a	g	0.18655	-0.261	0.0339	0.770 (0.721-0.823)	1.334e-14	ns	?-	0	1	40378276	40405532	13628	5	Solyc02g070770	NAD-dependent epimerase/dehydratase
277	X6MHON	rs03_3212583	3	3212583	t	c	0.071429	-0.6002	0.057	0.549 (0.491-0.614)	6.762e-26	ns	?-	0	1	3144476	3567546	211535	42	Solyc03g025720	Long-chain-fatty-acid--CoA ligase
278	X6MHON	rs03_55675376	3	55675376	a	g	0.050518	-0.3541	0.06	0.702 (0.624-0.789)	3.623e-09	ns	?-	0	1	55025410	55776760	375675	45	Solyc03g094010	Glutamate dehydrogenase
279	X6MHON	rs04_1185013	4	1185013	a	t	0.15762	0.2496	0.0473	1.284 (1.170-1.408)	1.342e-07	ns	?+	0	1	897745	1507724	304990	64	Solyc04g007510	ATP-dependent RNA helicase A-like protein
280	X6MHON	rs04_60345897	4	60345897	a	t	0.27968	0.237	0.0357	1.267 (1.182-1.359)	3e-11	ns	?+	0	1	60335982	60379373	21695.5	7	Solyc04g074360	UDP-glucuronosyltransferase
281	X6MHON	rs05_4185523	5	4185523	a	g	0.073529	-0.2915	0.0514	0.747 (0.676-0.826)	1.38e-08	ns	?-	0	1	4153020	4185523	16251.5	6	Solyc05g009930	Chloroplast unusual positioning
282	X6MHON	rs06_47572597	6	47572597	t	c	0.058108	0.3121	0.0584	1.366 (1.219-1.532)	9.033e-08	ns	?+	0	1	47492859	47633970	70555.5	28	Solyc06g076600	Receptor-like protein kinase
283	X6MHON	rs08_64306757	8	64306757	a	g	0.21005	0.2311	0.0416	1.260 (1.161-1.367)	2.812e-08	ns	?+	0	1	63547708	65018093	735192	191	Solyc08g081240	Hydroxyproline-rich glycoprotein family protein
284	X6MHON	rs09_3790788	9	3790788	a	c	0.090314	0.2835	0.0473	1.328 (1.210-1.457)	2.007e-09	ns	?+	0	1	3790788	3944451	76831.5	18	Solyc09g010420	Arginine biosynthesis bifunctional protein
285	X6MHON	rs09_60851387	9	60851387	c	g	0.10456	0.3085	0.0459	1.361 (1.244-1.490)	1.846e-11	ns	?+	0	1	59978737	60851387	436325	32	Solyc09g062960	Unknown Protein
286	X6MHON	rs09_66583920	9	66583920	a	t	0.053908	-0.4755	0.0621	0.622 (0.550-0.702)	1.862e-14	ns	?-	0	1	66571921	66584131	6105	1	Solyc09g074770	Unknown Protein
287	X6MHON	rs10_41126678	10	41126678	a	g	0.079949	-0.6211	0.1022	0.537 (0.440-0.657)	1.209e-09	ns	?-	0	1	40137321	42126156	994418	54	Solyc10g047570	Polygalacturonase
288	X6MHON	rs10_61007386	10	61007386	a	g	0.19542	-0.2047	0.0356	0.815 (0.760-0.874)	9.277e-09	ns	?-	0	1	61007386	61007386	0	0	Solyc10g079470	L-galactono-1%2C4-lactone dehydrogenase
289	X6MHON	rs11_7652084	11	7652084	t	c	0.30822	-0.2073	0.0315	0.813 (0.764-0.865)	4.396e-11	ns	?-	0	1	7178587	7652084	236748	16	Solyc11g016980	Genomic DNA chromosome 5 TAC clone K21L13
290	X6MHON	rs11_53251102	11	53251102	c	g	0.055556	0.3713	0.0568	1.450 (1.297-1.620)	6.366e-11	ns	?+	0	1	53215071	53265873	25401	10	Solyc11g068580	Germin-like protein 1
291	X6MHON	rs12_2159033	12	2159033	a	g	0.38472	-0.1836	0.0302	0.832 (0.784-0.883)	1.173e-09	ns	?-	0	1	1963005	2160088	98541.5	27	Solyc12g008830	GATA transcription factor 20
292	X6MHON	rs12_39603482	12	39603482	t	c	0.43579	-0.1655	0.0307	0.847 (0.798-0.900)	6.983e-08	ns	?-	0	1	39537756	39662834	62539	10	Solyc12g042850	Unknown Protein
293	X6MHON	rs12_57980130	12	57980130	a	c	0.090102	-0.2691	0.0527	0.764 (0.689-0.847)	3.312e-07	ns	?-	0	1	57005111	58809347	902118	15	Solyc12g035470	Glycosyl transferase family 17 protein
294	X6MHON	rs12_63747014	12	63747014	a	g	0.079016	-0.3444	0.0542	0.709 (0.637-0.788)	2.04e-10	ns	?-	0	1	63114886	64100123	492618	123	Solyc12g088300	Unknown Protein
295	Z3H1O	rs01_1134235	1	1134235	a	g	0.082687	0.6001	0.1183	1.822 (1.445-2.298)	3.938e-07	ns	?+	0	1	893275	1948921	527823	149	Solyc01g006540	Lipoxygenase
296	Z3H1O	rs03_9251887	3	9251887	a	c	0.062341	-0.8939	0.1601	0.409 (0.299-0.560)	2.36e-08	ns	?-	0	1	8271993	10249675	988841	48	Solyc03g044440	Ribosomal protein L22 family protein
297	Z3H1O	rs06_40009759	6	40009759	t	c	0.06658	-0.6851	0.1312	0.504 (0.390-0.652)	1.78e-07	ns	?-	0	1	39010956	41004389	996716	262	Solyc06g063300	Kelch-domain-containing protein
298	Z3H1O	rs07_20023294	7	20023294	t	c	0.060209	1.0181	0.1681	2.768 (1.991-3.848)	1.399e-09	ns	?+	0	1	19023334	20992012	984339	18	Solyc07g021610	Unknown Protein
299	Z3H1O	rs08_2660808	8	2660808	a	t	0.058376	0.5937	0.117	1.811 (1.440-2.277)	3.861e-07	ns	?+	0	1	1714405	3650597	968096	186	Solyc08g008210	V-type proton ATPase subunit E
300	Z3H1O	rs08_54105697	8	54105697	t	c	0.028596	0.1628	0.0316	1.177 (1.106-1.252)	2.643e-07	ns	+?	0	1	54105677	54146098	20210.5	4	Solyc08g065810	Lysine-specific demethylase 3B
301	Z3H1O	rs09_69639016	9	69639016	a	g	0.075835	-0.7664	0.1405	0.465 (0.353-0.612)	4.877e-08	ns	?-	0	1	68640527	70592638	976056	237	Solyc09g090080	Inorganic phosphate transporter
302	Z3H1O	rs10_55323486	10	55323486	a	c	0.052835	-0.8839	0.1665	0.413 (0.298-0.573)	1.111e-07	ns	?-	0	1	54325944	56323302	998679	107	Solyc10g054410	Unknown Protein NA
303	Z3H1O	rs12_2120769	12	2120769	a	c	0.43986	-0.0618	0.0122	0.940 (0.918-0.963)	3.692e-07	ns	-?	0	1	1372035	2864679	746322	169	Solyc12g008790	Lipid Acyl-transferase
304	Z3HEX	rs06_45350584	6	45350584	a	c	0.09863	-0.2493	0.0487	0.779 (0.708-0.857)	3.143e-07	ns	?-	0	1	44799264	45661098	430917	130	Solyc06g073580	1-aminocyclopropane-1-carboxylate oxidase 1
305	Z3HEX	rs06_48719569	6	48719569	a	g	0.083113	0.2058	0.0389	1.229 (1.138-1.326)	1.175e-07	ns	?+	0	1	47722925	49371585	824330	232	Solyc06g083190	Peptidyl-prolyl cis-trans isomerase
306	Z3HEX	rs08_40214293	8	40214293	a	c	0.054201	-0.5282	0.1034	0.590 (0.481-0.722)	3.255e-07	ns	?-	0	1	39217759	41214272	998256	12	Solyc08g028780	AT5G28150-like protein
307	Z3HEX	rs09_62965099	9	62965099	a	c	0.13566	0.2698	0.053	1.310 (1.180-1.453)	3.584e-07	ns	?+	0	1	61965487	63962903	998708	104	Solyc09g065110	Unknown Protein
Note: The newly identified loci are highlighted by bold blue. All SNP positions are aligned on the tomato genome version 2.50.
