# Supplementary material for: Meta-analysis of genome-wide association studies provides insights into genetic control of tomato flavor
Source: Nat Commun. 2019 Apr 4;10:1534. doi: 10.1038/s41467-019-09462-w (PMC6449550; doi:10.1038/s41467-019-09462-w)
Supplement: Supplementary file 12 — Supplementary Data 8 [file 41467_2019_9462_MOESM12_ESM.xlsx]

## Sheet: Sheet1
Supplementary Data 8. Detail information for singular enrichment analysis. Significant enriched processes and groups were indicated in bold.
GO term	Ontology	Description	Number in input list	Number in BG/Ref	p-value	FDR
GO:0005975	P	carbohydrate metabolic process	11	311	0.00017	0.011
GO:0006629	P	lipid metabolic process	6	160	0.004	0.13
GO:0008152	P	metabolic process	47	3665	0.0078	0.16
GO:0055114	P	oxidation reduction	9	504	0.043	0.68
GO:0044267	P	cellular protein metabolic process	6	676	0.58	1
GO:0044260	P	cellular macromolecule metabolic process	12	1688	0.85	1
GO:0044238	P	primary metabolic process	28	2595	0.2	1
GO:0019538	P	protein metabolic process	7	1050	0.85	1
GO:0044237	P	cellular metabolic process	17	2024	0.67	1
GO:0043687	P	post-translational protein modification	5	490	0.46	1
GO:0009987	P	cellular process	18	2440	0.86	1
GO:0009058	P	biosynthetic process	7	965	0.78	1
GO:0006464	P	protein modification process	5	499	0.48	1
GO:0043170	P	macromolecule metabolic process	13	2090	0.95	1
GO:0044249	P	cellular biosynthetic process	5	899	0.91	1
GO:0043412	P	macromolecule modification	5	525	0.52	1
GO:0006807	P	nitrogen compound metabolic process	5	1153	0.98	1
GO:0044281	P	small molecule metabolic process	5	253	0.085	1
GO:0003824	F	catalytic activity	87	6061	5.8e-07	9.2e-05
GO:0008194	F	UDP-glycosyltransferase activity	10	168	5.1e-06	0.00027
GO:0016757	F	transferase activity, transferring glycosyl groups	15	394	4.8e-06	0.00027
GO:0016758	F	transferase activity, transferring hexosyl groups	12	262	7.6e-06	0.0003
GO:0016740	F	transferase activity	36	2180	0.00033	0.01
GO:0016491	F	oxidoreductase activity	20	960	0.00056	0.015
GO:0035251	F	UDP-glucosyltransferase activity	6	113	0.00074	0.017
GO:0046527	F	glucosyltransferase activity	6	143	0.0023	0.042
GO:0016746	F	transferase activity, transferring acyl groups	8	247	0.0023	0.042
GO:0008415	F	acyltransferase activity	6	177	0.0064	0.1
GO:0016747	F	transferase activity, transferring acyl groups other than amino-acyl groups	6	222	0.018	0.26
GO:0022891	F	substrate-specific transmembrane transporter activity	11	646	0.036	0.49
GO:0015291	F	secondary active transmembrane transporter activity	5	214	0.049	0.6
GO:0022892	F	substrate-specific transporter activity	12	786	0.058	0.62
GO:0022857	F	transmembrane transporter activity	12	786	0.058	0.62
GO:0016829	F	lyase activity	5	250	0.082	0.82
GO:0022804	F	active transmembrane transporter activity	7	419	0.092	0.87
GO:0015075	F	ion transmembrane transporter activity	7	431	0.1	0.91
GO:0008324	F	cation transmembrane transporter activity	5	281	0.12	0.97
GO:0005215	F	transporter activity	13	989	0.12	0.97
GO:0005488	F	binding	50	8209	1	1
GO:0003676	F	nucleic acid binding	9	2178	1	1
GO:0003677	F	DNA binding	7	1425	0.98	1
GO:0043167	F	ion binding	6	1148	0.95	1
GO:0008270	F	zinc ion binding	5	835	0.88	1
GO:0000166	F	nucleotide binding	6	773	0.71	1
GO:0004674	F	protein serine/threonine kinase activity	6	625	0.51	1
GO:0004672	F	protein kinase activity	6	772	0.71	1
GO:0046872	F	metal ion binding	6	1148	0.95	1
GO:0016787	F	hydrolase activity	20	2055	0.41	1
GO:0043169	F	cation binding	6	1148	0.95	1
GO:0016788	F	hydrolase activity, acting on ester bonds	10	838	0.24	1
GO:0046914	F	transition metal ion binding	5	952	0.94	1
GO:0016772	F	transferase activity, transferring phosphorus-containing groups	8	1098	0.79	1
GO:0016301	F	kinase activity	7	991	0.8	1
GO:0004091	F	carboxylesterase activity	5	299	0.14	1
GO:0016773	F	phosphotransferase activity, alcohol group as acceptor	6	848	0.79	1
GO:0005515	F	protein binding	20	3878	1	1
GO:0032991	C	macromolecular complex	7	631	0.35	1
GO:0044424	C	intracellular part	8	1381	0.94	1
GO:0005737	C	cytoplasm	8	701	0.31	1
GO:0005623	C	cell	15	2766	0.99	1
GO:0016020	C	membrane	5	1114	0.98	1
GO:0044444	C	cytoplasmic part	7	575	0.27	1
GO:0044464	C	cell part	15	2766	0.99	1
GO:0043234	C	protein complex	5	336	0.2	1
GO:0005622	C	intracellular	10	1736	0.96	1
