# Supplementary material for: Meta-analysis of genome-wide association studies provides insights into genetic control of tomato flavor
Source: Nat Commun. 2019 Apr 4;10:1534. doi: 10.1038/s41467-019-09462-w (PMC6449550; doi:10.1038/s41467-019-09462-w)
Supplement: Supplementary file 13 — Supplementary Data 9 [file 41467_2019_9462_MOESM13_ESM.xlsx]

## Sheet: Sheet1
Supplementary Data 9. Significant tests of the Mean (± SE) malate content in the indicated allele combinations as determined by pairwise Student's t test.
Genotype 1	Genotype 2	P	Significance
AAARAA	AARAAA	0.0439761	*
AAARAA	AARRAA	0.206788	ns
AAARAA	AARRAR	0.510179	ns
AAARAA	AARRRR	0.324415	ns
AAARAA	ARARRR	0.65511	ns
AAARAA	ARRRRA	0.755713	ns
AAARAA	ARRRRR	0.300245	ns
AAARAA	RAAAAR	0.690436	ns
AAARAA	RAARAA	0.60186	ns
AAARAA	RAARAR	0.393503	ns
AAARAA	RAARRR	0.412653	ns
AAARAA	RARAAA	0.134191	ns
AAARAA	RARRAA	0.606211	ns
AAARAA	RARRAR	0.860215	ns
AAARAA	RARRRA	0.717839	ns
AAARAA	RARRRR	0.441984	ns
AAARAA	RRAAAR	0.226216	ns
AAARAA	RRAARR	0.263785	ns
AAARAA	RRARAA	0.272696	ns
AAARAA	RRARAR	0.463165	ns
AAARAA	RRARRA	0.272045	ns
AAARAA	RRARRR	0.328036	ns
AAARAA	RRRAAR	0.226397	ns
AAARAA	RRRRAR	0.969448	ns
AAARAA	RRRRRA	0.535914	ns
AAARAA	RRRRRR	0.625781	ns
AARAAA	AARRAA	0.154998	ns
AARAAA	AARRAR	0.0326047	*
AARAAA	AARRRR	0.0211606	*
AARAAA	ARARRR	0.580309	ns
AARAAA	ARRRRA	0.557642	ns
AARAAA	ARRRRR	0.317352	ns
AARAAA	RAAAAR	0.00117177	**
AARAAA	RAARAA	0.596847	ns
AARAAA	RAARAR	0.000281659	***
AARAAA	RAARRR	0.000110178	***
AARAAA	RARAAA	0.119636	ns
AARAAA	RARRAA	0.00345	**
AARAAA	RARRAR	0.00107541	**
AARAAA	RARRRA	0.00227586	**
AARAAA	RARRRR	0.820449	ns
AARAAA	RRAAAR	0.000209385	***
AARAAA	RRAARR	0.000376255	***
AARAAA	RRARAA	0.000182753	***
AARAAA	RRARAR	0.709011	ns
AARAAA	RRARRA	0.000207412	***
AARAAA	RRARRR	0.000375726	***
AARAAA	RRRAAR	0.440261	ns
AARAAA	RRRRAR	0.0231164	*
AARAAA	RRRRRA	0.00741324	**
AARAAA	RRRRRR	0.0353648	*
AARRAA	AARRAR	0.442543	ns
AARRAA	AARRRR	0.578289	ns
AARRAA	ARARRR	0.929863	ns
AARRAA	ARRRRA	0.841748	ns
AARRAA	ARRRRR	0.997157	ns
AARRAA	RAAAAR	0.0285607	*
AARRAA	RAARAA	0.970034	ns
AARRAA	RAARAR	0.0122449	*
AARRAA	RAARRR	0.0130719	*
AARRAA	RARAAA	0.741556	ns
AARRAA	RARRAA	0.243834	ns
AARRAA	RARRAR	0.118243	ns
AARRAA	RARRRA	0.166993	ns
AARRAA	RARRRR	0.622435	ns
AARRAA	RRAAAR	0.00348103	**
AARRAA	RRAARR	0.00434361	**
AARRAA	RRARAA	0.00482531	**
AARRAA	RRARAR	0.586098	ns
AARRAA	RRARRA	0.00465176	**
AARRAA	RRARRR	0.00669049	**
AARRAA	RRRAAR	0.787423	ns
AARRAA	RRRRAR	0.216328	ns
AARRAA	RRRRRA	0.0472053	*
AARRAA	RRRRRR	0.4236	ns
AARRAR	AARRRR	0.711412	ns
AARRAR	ARARRR	0.847824	ns
AARRAR	ARRRRA	0.94631	ns
AARRAR	ARRRRR	0.562705	ns
AARRAR	RAAAAR	0.164005	ns
AARRAR	RAARAA	0.797322	ns
AARRAR	RAARAR	0.0726466	ns
AARRAR	RAARRR	0.0784163	ns
AARRAR	RARAAA	0.20746	ns
AARRAR	RARRAA	0.778969	ns
AARRAR	RARRAR	0.479307	ns
AARRAR	RARRRA	0.619338	ns
AARRAR	RARRRR	0.521908	ns
AARRAR	RRAAAR	0.027052	*
AARRAR	RRAARR	0.0341147	*
AARRAR	RRARAA	0.0361309	*
AARRAR	RRARAR	0.519607	ns
AARRAR	RRARRA	0.0356319	*
AARRAR	RRARRR	0.0485054	*
AARRAR	RRRAAR	0.396063	ns
AARRAR	RRRRAR	0.543412	ns
AARRAR	RRRRRA	0.167271	ns
AARRAR	RRRRRR	0.900327	ns
AARRRR	ARARRR	0.932894	ns
AARRRR	ARRRRA	0.96973	ns
AARRRR	ARRRRR	0.699558	ns
AARRRR	RAAAAR	0.0292503	*
AARRRR	RAARAA	0.884726	ns
AARRRR	RAARAR	0.0110432	*
AARRRR	RAARRR	0.00898427	**
AARRRR	RARAAA	0.213356	ns
AARRRR	RARRAA	0.385236	ns
AARRRR	RARRAR	0.148061	ns
AARRRR	RARRRA	0.235316	ns
AARRRR	RARRRR	0.558197	ns
AARRRR	RRAAAR	0.00387977	**
AARRRR	RRAARR	0.00578806	**
AARRRR	RRARAA	0.00412204	**
AARRRR	RRARAR	0.544103	ns
AARRRR	RRARRA	0.00420055	**
AARRRR	RRARRR	0.00701518	**
AARRRR	RRRAAR	0.507721	ns
AARRRR	RRRRAR	0.333598	ns
AARRRR	RRRRRA	0.079993	ns
AARRRR	RRRRRR	0.651428	ns
ARARRR	ARRRRA	0.926123	ns
ARARRR	ARRRRR	0.931433	ns
ARARRR	RAAAAR	0.556491	ns
ARARRR	RAARAA	0.96778	ns
ARARRR	RAARAR	0.450848	ns
ARARRR	RAARRR	0.45831	ns
ARARRR	RARAAA	0.849739	ns
ARARRR	RARRAA	0.781372	ns
ARARRR	RARRAR	0.689396	ns
ARARRR	RARRRA	0.736114	ns
ARARRR	RARRRR	0.619126	ns
ARARRR	RRAAAR	0.363758	ns
ARARRR	RRAARR	0.385272	ns
ARARRR	RRARAA	0.392989	ns
ARARRR	RRARAR	0.579378	ns
ARARRR	RRARRA	0.391982	ns
ARARRR	RRARRR	0.421699	ns
ARARRR	RRRAAR	0.838885	ns
ARARRR	RRRRAR	0.668477	ns
ARARRR	RRRRRA	0.495137	ns
ARARRR	RRRRRR	0.812114	ns
ARRRRA	ARRRRR	0.843823	ns
ARRRRA	RAAAAR	0.672126	ns
ARRRRA	RAARAA	0.891904	ns
ARRRRA	RAARAR	0.573896	ns
ARRRRA	RAARRR	0.579732	ns
ARRRRA	RARAAA	0.77135	ns
ARRRRA	RARRAA	0.883642	ns
ARRRRA	RARRAR	0.794939	ns
ARRRRA	RARRRA	0.840209	ns
ARRRRA	RARRRR	0.574228	ns
ARRRRA	RRAAAR	0.500713	ns
ARRRRA	RRAARR	0.520532	ns
ARRRRA	RRARAA	0.525889	ns
ARRRRA	RRARAR	0.54863	ns
ARRRRA	RRARRA	0.525509	ns
ARRRRA	RRARRR	0.551717	ns
ARRRRA	RRRAAR	0.759883	ns
ARRRRA	RRRRAR	0.76739	ns
ARRRRA	RRRRRA	0.608501	ns
ARRRRA	RRRRRR	0.908971	ns
ARRRRR	RAAAAR	0.1399	ns
ARRRRR	RAARAA	0.970011	ns
ARRRRR	RAARAR	0.0777949	ns
ARRRRR	RAARRR	0.0824152	ns
ARRRRR	RARAAA	0.827144	ns
ARRRRR	RARRAA	0.421627	ns
ARRRRR	RARRAR	0.285882	ns
ARRRRR	RARRRA	0.347537	ns
ARRRRR	RARRRR	0.626253	ns
ARRRRR	RRAAAR	0.039759	*
ARRRRR	RRAARR	0.0464606	*
ARRRRR	RRARAA	0.04965	*
ARRRRR	RRARAR	0.588302	ns
ARRRRR	RRARRA	0.0490516	*
ARRRRR	RRARRR	0.0605885	ns
ARRRRR	RRRAAR	0.826426	ns
ARRRRR	RRRRAR	0.320177	ns
ARRRRR	RRRRRA	0.120688	ns
ARRRRR	RRRRRR	0.526596	ns
RAAAAR	RAARAA	0.501817	ns
RAAAAR	RAARAR	0.258232	ns
RAAAAR	RAARRR	0.277093	ns
RAAAAR	RARAAA	0.00109788	**
RAAAAR	RARRAA	0.0635602	ns
RAAAAR	RARRAR	0.173395	ns
RAAAAR	RARRRA	0.0942362	ns
RAAAAR	RARRRR	0.406429	ns
RAAAAR	RRAAAR	0.133115	ns
RAAAAR	RRAARR	0.0261048	*
RAAAAR	RRARAA	0.0580964	ns
RAAAAR	RRARAR	0.435865	ns
RAAAAR	RRARRA	0.0150753	*
RAAAAR	RRARRR	2.74891e-08	****
RAAAAR	RRRAAR	0.234246	ns
RAAAAR	RRRRAR	0.654359	ns
RAAAAR	RRRRRA	0.655533	ns
RAAAAR	RRRRRR	0.28708	ns
RAARAA	RAARAR	0.399768	ns
RAARAA	RAARRR	0.406979	ns
RAARAA	RARAAA	0.88575	ns
RAARAA	RARRAA	0.727967	ns
RAARAA	RARRAR	0.634429	ns
RAARAA	RARRRA	0.681634	ns
RAARAA	RARRRR	0.634759	ns
RAARAA	RRAAAR	0.317253	ns
RAARAA	RRAARR	0.337364	ns
RAARAA	RRARAA	0.344666	ns
RAARAA	RRARAR	0.590291	ns
RAARAA	RRARRA	0.343699	ns
RAARAA	RRARRR	0.371763	ns
RAARAA	RRRAAR	0.873174	ns
RAARAA	RRRRAR	0.615618	ns
RAARAA	RRRRRA	0.443063	ns
RAARAA	RRRRRR	0.761623	ns
RAARAR	RAARRR	0.950355	ns
RAARAR	RARAAA	0.000869569	***
RAARAR	RARRAA	0.0309784	*
RAARAR	RARRAR	0.0734711	ns
RAARAR	RARRRA	0.0444815	*
RAARAR	RARRRR	0.363131	ns
RAARAR	RRAAAR	0.321725	ns
RAARAR	RRAARR	0.417696	ns
RAARAR	RRARAA	0.505347	ns
RAARAR	RRARAR	0.402027	ns
RAARAR	RRARRA	0.483927	ns
RAARAR	RRARRR	0.731888	ns
RAARAR	RRRAAR	0.15038	ns
RAARAR	RRRRAR	0.361383	ns
RAARAR	RRRRRA	0.796541	ns
RAARAR	RRRRRR	0.136361	ns
RAARRR	RARAAA	0.000284772	***
RAARRR	RARRAA	0.0327118	*
RAARRR	RARRAR	0.0827104	ns
RAARRR	RARRRA	0.0447279	*
RAARRR	RARRRR	0.365914	ns
RAARRR	RRAAAR	0.295353	ns
RAARRR	RRAARR	0.380391	ns
RAARRR	RRARAA	0.474738	ns
RAARRR	RRARAR	0.404344	ns
RAARRR	RRARRA	0.452167	ns
RAARRR	RRARRR	0.684319	ns
RAARRR	RRRAAR	0.144237	ns
RAARRR	RRRRAR	0.383858	ns
RAARRR	RRRRRA	0.835093	ns
RAARRR	RRRRRR	0.150234	ns
RARAAA	RARRAA	0.034607	*
RARAAA	RARRAR	0.00650364	**
RARAAA	RARRRA	0.0150547	*
RARAAA	RARRRR	0.659548	ns
RARAAA	RRAAAR	0.000215795	***
RARAAA	RRAARR	0.00017066	***
RARAAA	RRARAA	0.000108621	***
RARAAA	RRARAR	0.6098	ns
RARAAA	RRARRA	8.0215e-05	****
RARAAA	RRARRR	0.000169565	***
RARAAA	RRRAAR	0.957619	ns
RARAAA	RRRRAR	0.105973	ns
RARAAA	RRRRRA	0.0293126	*
RARAAA	RRRRRR	0.220271	ns
RARRAA	RARRAR	0.543815	ns
RARRAA	RARRRA	0.764896	ns
RARRAA	RARRRR	0.49475	ns
RARRAA	RRAAAR	0.00308998	**
RARRAA	RRAARR	0.00235914	**
RARRAA	RRARAA	0.00378637	**
RARRAA	RRARAR	0.50073	ns
RARRAA	RRARRA	0.00281188	**
RARRAA	RRARRR	0.00491133	**
RARRAA	RRRAAR	0.327711	ns
RARRAA	RRRRAR	0.643371	ns
RARRAA	RRRRRA	0.177755	ns
RARRAA	RRRRRR	0.927793	ns
RARRAR	RARRRA	0.729295	ns
RARRAR	RARRRR	0.458	ns
RARRAR	RRAAAR	0.00553673	**
RARRAR	RRAARR	0.0026904	**
RARRAR	RRARAA	0.00700245	**
RARRAR	RRARAR	0.474509	ns
RARRAR	RRARRA	0.00436649	**
RARRAR	RRARRR	0.00786566	**
RARRAR	RRRAAR	0.26257	ns
RARRAR	RRRRAR	0.901296	ns
RARRAR	RRRRRA	0.302837	ns
RARRAR	RRRRRR	0.65523	ns
RARRRA	RARRRR	0.476667	ns
RARRRA	RRAAAR	0.00662708	**
RARRRA	RRAARR	0.00600764	**
RARRRA	RRARAA	0.006752	**
RARRRA	RRARAR	0.487917	ns
RARRRA	RRARRA	0.00527133	**
RARRRA	RRARRR	0.00944616	**
RARRRA	RRRAAR	0.29904	ns
RARRRA	RRRRAR	0.75837	ns
RARRRA	RRRRRA	0.227398	ns
RARRRA	RRRRRR	0.791118	ns
RARRRR	RRAAAR	0.327533	ns
RARRRR	RRAARR	0.337094	ns
RARRRR	RRARAA	0.339984	ns
RARRRR	RRARAR	0.840177	ns
RARRRR	RRARRA	0.339701	ns
RARRRR	RRARRR	0.352236	ns
RARRRR	RRRAAR	0.670469	ns
RARRRR	RRRRAR	0.446897	ns
RARRRR	RRRRRA	0.379231	ns
RARRRR	RRRRRR	0.506521	ns
RRAAAR	RRAARR	0.639863	ns
RRAAAR	RRARAA	0.601631	ns
RRAAAR	RRARAR	0.372262	ns
RRAAAR	RRARRA	0.58163	ns
RRAAAR	RRARRR	0.321863	ns
RRAAAR	RRRAAR	0.149587	ns
RRAAAR	RRRRAR	0.171777	ns
RRAAAR	RRRRRA	0.384921	ns
RRAAAR	RRRRRR	0.0434133	*
RRAARR	RRARAA	0.862951	ns
RRAARR	RRARAR	0.380216	ns
RRAARR	RRARRA	0.840051	ns
RRAARR	RRARRR	0.059643	ns
RRAARR	RRRAAR	0.17243	ns
RRAARR	RRRRAR	0.203645	ns
RRAARR	RRRRRA	0.464962	ns
RRAARR	RRRRRR	0.0528878	ns
RRARAA	RRARAR	0.382761	ns
RRARAA	RRARRA	0.987961	ns
RRARAA	RRARRR	0.525853	ns
RRARAA	RRRAAR	0.15889	ns
RRARAA	RRRRAR	0.221499	ns
RRARAA	RRRRRA	0.501204	ns
RRARAA	RRRRRR	0.0628285	ns
RRARAR	RRARRA	0.382478	ns
RRARAR	RRARRR	0.392831	ns
RRARAR	RRRAAR	0.616518	ns
RRARAR	RRRRAR	0.466852	ns
RRARAR	RRRRRA	0.415316	ns
RRARAR	RRRRRR	0.509076	ns
RRARRA	RRARRR	0.415539	ns
RRARRA	RRRAAR	0.16434	ns
RRARRA	RRRRAR	0.217899	ns
RRARRA	RRRRRA	0.494824	ns
RRARRA	RRRRRR	0.0602067	ns
RRARRR	RRRAAR	0.180511	ns
RRARRR	RRRRAR	0.275642	ns
RRARRR	RRRRRA	0.633847	ns
RRARRR	RRRRRR	0.0835975	ns
RRRAAR	RRRRAR	0.223714	ns
RRRAAR	RRRRRA	0.137126	ns
RRRAAR	RRRRRR	0.363206	ns
RRRRAR	RRRRRA	0.514375	ns
RRRRAR	RRRRRR	0.660623	ns
RRRRRA	RRRRRR	0.252398	ns
