# Supplementary material for: Meta-analysis of genome-wide association studies provides insights into genetic control of tomato flavor
Source: Nat Commun. 2019 Apr 4;10:1534. doi: 10.1038/s41467-019-09462-w (PMC6449550; doi:10.1038/s41467-019-09462-w)
Supplement: Supplementary file 14 — Supplementary Data 10 [file 41467_2019_9462_MOESM14_ESM.xlsx]

## Sheet: Sheet1
Supplementary Data 10. Cross-checked individual IDs of panel T. Duplicated lines are indicated in red and were removed.
Line #	Variety Name	TGRC	PI CGN#	Rolling CC	EA #	Botanical variety	Origin	Cluster (K=5)	Cluster	Posterior Membership Probabilities
TS-9	Ailsa Craig	LA2838A	-	CC07285	-	S. lycopersicum	England	2 (transitional)		1
TS-196	Ailsa Craig	-	-	CC00240	EA00240		unknown	3 (cerasiforme)		1
TS-661	Alisa Craig	ERR418040	LA2838A	CC00240				2 (transitional)		1
TS-194	Earliana	LA3238	-	CC07271	-			5 (heirloom)		1
TS-49	Earliana	LA3238	-	CC07271	-	S. lycopersicum	United States	5 (heirloom)		1
TS-520	Glacier			CC06993			United States	2 (transitional)		1
TS-89	Glacier	-	-	CC01185	EA01185		Unknown	2 (transitional)		1
TS-293	Green Zebra	-	-	CC03439	EA03439	S. lycopersicum	unknown	5 (heirloom)		1
TS-521	Green Zebra			CC06996			United States	5 (heirloom)		1
TS-228	M-82	-	-	CC06884	-	S. lycopersicum		1 (modern)		1
TS-3	M-82	LA3475	-	CC06884	-	S. lycopersicum	Israel	1 (modern)		1
TS-226	Microtom	-	-	CC06898	-	S. lycopersicum	France	5 (heirloom)		0.542479
TS-7	Micro-Tom	LA3911	-	CC06898	-	S. lycopersicum	United States	2 (transitional)		0.990027
TS-43	Moneymaker	-	-	CC00840	EA00840			2 (transitional)		0.999978
TS-660	Moneymaker	ERR418039	LA2706	CC00840	PI262996			2 (transitional)		0.999999
TS-95	Moneymaker	-	-	CC00840	-	S. lycopersicum		2 (transitional)		0.999999
TS-663	Rutgers	ERR418042	LA1090	CC00465				5 (heirloom)		1
TS-122	Rutgers	LA1090	-	CC06916	-	S. lycopersicum	United States	5 (heirloom)		0.999999
TS-192	Severianin	-	-	CC07251	-		Russia	5 (heirloom)		0.999999
TS-130	Severianin	LA2413	-	CC07251	-	S. lycopersicum	Russia	5 (heirloom)		0.999996
TS-150	Tarapoto	LA2285	-	CC00748	-	S. lycopersicum	Peru	5 (heirloom)		0.999999
TS-304	Tarapoto	LA2307	-	CC00750	-	S. lycopersicum var cerasiforme	Peru	5 (heirloom)		1
TS-628	Yellow Cherry			CC03539			United States	2 (transitional)		0.999838
TS-250	Yellow cherry	-	-	CC03539	EA03539		Russia	3 (cerasiforme)		1
TS-4	Hawaii 7998	LA3856	-	CC07257	-	S. lycopersicum		1 (modern)	heir_trans	0.99981
TS-121	NC EBR-6	LA3846	-	CC07256	-	S. lycopersicum	United States	1 (modern)	heir_trnas	0.990241
TS-140	149-77	-	-	CC07654	-		Italy	1 (modern)		1
TS-272	174 MS	-	-	CC06878	EA06878		unknown	1 (modern)		1
TS-574	Arkansas Traveler			CC07025			United States	1 (modern)		0.999421
TS-576	Beefsteak			CC07028			United States	1 (modern)		1
TS-637	Better Bush VFN Hybrid			CC07659				1 (modern)		0.932427
TS-634	BHN 589 VFFT Hybrid			CC07660				1 (modern)		1
TS-577	Black Brandywine			CC07038			United States	1 (modern)		1
TS-633	Bush Early Girl VFFNT Hybrid			CC07661				1 (modern)		1
TS-631	Celebrity VFFNTA Hybrid			CC07663				1 (modern)		1
TS-168	Da appendere	-	-	CC07665	-		Italy	1 (modern)		0.721179
TS-8	E-6203	LA4024	-	CC07276	-	S. lycopersicum	United States	1 (modern)		0.868836
TS-278	Early Santa Clara	LA0517	-	CC07249	-	S. lycopersicum	United States	1 (modern)		0.996654
TS-640	FL8059			CC07668				1 (modern)		1
TS-212	Flora-Dade	LA3242	-	CC07268	-	S. lycopersicum	United States	1 (modern)		1
TS-204	Florida 7060	LA3840	-	CC07277	-	S. lycopersicum	United States	1 (modern)		1
TS-143	Florida 7547	LA4025	-	CC07274	-	S. lycopersicum	United States	1 (modern)		0.999998
TS-630	Florida47			CC07669				1 (modern)		1
TS-653	Jetsonic_Hybrid			CC07064				1 (modern)		0.961619
TS-11	KR2	-	-	CC07671	-	S. lycopersicum		1 (modern)		1
TS-602	Lillian's Yellow Heirloom			CC07068			United States	1 (modern)		1
TS-103	Lyuda's Mom's Red Ukranian	-	-	CC00389		S. lycopersicum	Unknown	1 (modern)		0.999905
TS-138	Malintka 101	-	-	CC05085	-		Italy	1 (modern)		1
TS-632	Mountain Spring VFF Hybrid			#N/A				1 (modern)		1
TS-210	NC 265-1 (93)-3-3	LA3625	-	CC07254	-	S. lycopersicum	United States	1 (modern)		0.999806
TS-211	NC 84173	LA4354	-	CC07259	-	S. lycopersicum	United States	1 (modern)		1
TS-245	NK VI	-	-	CC03126	EA03126	S. lycopersicum	CZECH REPUBLIC	1 (modern)		1
TS-656	Parks_Whopper							1 (modern)		0.983717
TS-128	Pearson	LA0012	-	CC04965	-	S. lycopersicum	United States	1 (modern)		1
TS-133	Peto95-43	LA3528	-	CC06942	-	S. lycopersicum	United States	1 (modern)		1
TS-166	Piura	LA0404	-	CC00556	-	S. lycopersicum	Peru	1 (modern)		1
TS-108	Puno I	-	-	CC01989	EA01989	S. lycopersicum	Peru	1 (modern)		1
TS-617	Red Zebra			CC07092			United States	1 (modern)		0.999999
TS-263	Rio Grande	LA3343	-	CC07266	-	S. lycopersicum	United States	1 (modern)		0.573527
TS-186	Rowpac	LA3214	-	CC07253	-	S. lycopersicum	United States	1 (modern)		0.999999
TS-190	Santa Chiara	-	-	CC07685	-		Italy	1 (modern)		1
TS-218	Santa Clara 5800	-	-	CC07686	-		Brasil	1 (modern)		0.999761
TS-638	Solar Fire VFFF Hybrid			CC07688				1 (modern)		0.999998
TS-115	Sprint	-	-	CC03426	EA03426		unknown	1 (modern)		1
TS-622	Sub-Arctic Plenty			CC07014			United States	1 (modern)		0.999747
TS-151	T-5	LA2399	-	CC07278	-	S. lycopersicum	United States	1 (modern)		1
TS-635	Tasti-Lee VFFF Hybrid			CC07690				1 (modern)		1
TS-147	UC-204C	LA3130	-	CC07702	-			1 (modern)		1
TS-171	UC-82	LA1706	-	CC07250	-	S. lycopersicum	United States	1 (modern)		1
TS-78	Utro	-	-	CC02895	EA02895	S. lycopersicum	Russia	1 (modern)		0.999935
TS-1	VF-36	LA0490	-	CC07142	-	S. lycopersicum	United States	1 (modern)		1
TS-400		-	-	CC07697	-	S. lycopersicum	China	1 (modern)		0.999914
TS-401		-	-	CC07698	-	S. lycopersicum	China	1 (modern)		0.979998
TS-227	Atom	-	-	CC02560	-	S. lycopersicum var cerasiforme		2 (transitional)		0.999769
TS-242	Ayacucho	LA0134C	-	CC07279	-	S. lycopersicum	Peru	2 (transitional)		0.989734
TS-582	Brown Berry			CC06987			United States	2 (transitional)		1
TS-506	Chadwick Cherry			CC07106			United States	2 (transitional)		1
TS-68	Chiclayo	LA0395	-	CC00550	-	S. lycopersicum	Peru	2 (transitional)		0.993602
TS-586	Christmas Grapes			CC06990			United States	2 (transitional)		1
TS-509	Clear Pink Slicer			CC07107			United States	2 (transitional)		0.999998
TS-155	Condine Red	LA0533	-	CC05000	-	S. lycopersicum	Germany	2 (transitional)		0.999998
TS-209	Da serbo	-	-	CC07666	-		Italy	2 (transitional)		1
TS-296	Droplet	-	-	CC07667	-	S. lycopersicum		2 (transitional)		0.985833
TS-268	Dwarf Gem	-	-	CC01915	EA01915	S. lycopersicum	Unknown	2 (transitional)		0.999789
TS-590	Gardener's Delight			CC06992			United States	2 (transitional)		1
TS-598	Green Grape			CC06995			United States	2 (transitional)		0.99875
TS-183	Hellfrucht, Rotfruechtig	-	-	CC02764	EA02764		Germany	2 (transitional)		0.999992
TS-599	Jaune Flammee			CC06998			United States	2 (transitional)		0.986992
TS-652	Jelly_Bean_Hybrid			CC06999				2 (transitional)		0.999981
TS-528	Lemon Drop			CC07003			United States	2 (transitional)		0.626939
TS-109	Madara	-	-	CC02660	EA02660			2 (transitional)		0.768966
TS-654	Marcellino_Hybrid			CC07004				2 (transitional)		1
TS-535	Matina			CC07117			United States	2 (transitional)		1
TS-258	Minibel	-	-	#N/A	-	S. lycopersicum var cerasiforme		2 (transitional)		0.937374
TS-187	Monplaisir	-	-	CC07634	-	S. lycopersicum var cerasiforme		2 (transitional)		1
TS-450	my			CC07635		S. lycopersicum var cerasiforme		2 (transitional)		1
TS-74	N 739	-	-	CC07675	-	S. lycopersicum	Peru	2 (transitional)		0.699873
TS-545	Peacevine Cherry			CC07124			United States	2 (transitional)		1
TS-59	Perlat	-	-	CC02898	EA02898		Bulgaria	2 (transitional)		0.999999
TS-159	Polijarnyj	-	-	CC03028	EA03028		Russia	2 (transitional)		0.992595
TS-614	Red Currant			CC07007			United States	2 (transitional)		1
TS-647	Red_Alert			#N/A				2 (transitional)		1
TS-142	Roma	-	-	CC01004	-		Italy	2 (transitional)		1
TS-620	Snowberry			CC07012			United States	2 (transitional)		0.718814
TS-557	Stupice			CC01282			United States	2 (transitional)		1
TS-623	Sugar Lump			CC00481			United States	2 (transitional)		1
TS-657	SuperSweet_100_Hybrid			CC07015				2 (transitional)		1
TS-167	Tegucigalpa	LA0147	-	CC00534	-	S. lycopersicum	Honduras	2 (transitional)		0.999938
TS-563	Tigerella Orange			CC07691			United States	2 (transitional)		1
TS-232	Tigerly	-	-	CC00951	EA00951		unknown	2 (transitional)		0.999783
TS-215	Vrbikanske Nizke	-	-	CC07693	-		Bulgaria/Italy	2 (transitional)		0.901923
TS-626	White Wonder			CC07017			United States	2 (transitional)		0.999269
TS-176		-	-	CC02669	EA02669		Tunisia	2 (transitional)		1
TS-82		-	-	CC03274	EA03274		Spain	2 (transitional)		0.986228
TS-76	Ferry Morse Beesteak	-	-	CC01230	EA01230		Unknown	5 (heirloom)		0.999999
TS-52	05-4126 (97-49-2)	-	-	CC06876	-		unknown	5 (heirloom)		0.677764
TS-44	A pera abruzzese	-	-	CC07655	-		Italy	5 (heirloom)		0.999998
TS-570	Abraham Lincoln Original			CC07021			United States	5 (heirloom)		0.999853
TS-195	Ace	LA0516	-	CC04206	-	S. lycopersicum	United States	5 (heirloom)		0.999996
TS-571	Amana Orange			CC07141			United States	5 (heirloom)		1
TS-501	Amish Salad			CC06986			United States	5 (heirloom)		1
TS-572	Andrew Rahart's Jumbo Red			CC07023			United States	5 (heirloom)		1
TS-573	Anna Russian			CC07024			United States	5 (heirloom)		0.999995
TS-157	Astrachan	-	-	CC03648	EA03648	S. lycopersicum	Russia	5 (heirloom)		0.999999
TS-502	Aunt Ruby's German Green			CC07026			United States	5 (heirloom)		1
TS-575	Azoychka Russian			CC07027			United States	5 (heirloom)		0.999998
TS-220	Barnaulski Konservnyi	-	-	CC07657	-		Russia	5 (heirloom)		0.999997
TS-650	Bear_Creek			#N/A				5 (heirloom)		0.999999
TS-203	Bell pepper-like	-	-	CC07658	-		Italy	5 (heirloom)		1
TS-235	Belmonte	-	-	CC00892	EA00892		Guatemala	5 (heirloom)		0.999999
TS-185	B-L-35	LA4347	-	CC07258	-	S. lycopersicum	Spain	5 (heirloom)		0.999958
TS-503	Black			CC07030			United States	5 (heirloom)		1
TS-578	Black Krim			CC07031			United States	5 (heirloom)		0.999935
TS-579	Black Prince			CC07032			United States	5 (heirloom)		1
TS-580	Black Sea Man			CC07033			United States	5 (heirloom)		1
TS-504	Bloody Butcher			CC07034			United States	5 (heirloom)		1
TS-299	Bomboiza	LA2131	-	CC07704	-	S. lycopersicum var cerasiforme	Ecuador	5 (heirloom)		1
TS-581	Box Car Willie			CC07036			United States	5 (heirloom)		1
TS-583	Burbank			CC07105			United States	5 (heirloom)		0.999986
TS-269	Canestrino	-	-	CC07662	-		Italy	5 (heirloom)		0.999999
TS-584	Caro Rich			CC07042			United States	5 (heirloom)		1
TS-99	Celsior	-	-		-	S. lycopersicum var cerasiforme		5 (heirloom)		1
TS-54	cerise rose	-	-	#N/A	-	S. lycopersicum var cerasiforme		5 (heirloom)		0.982972
TS-507	Cherokee Purple			CC00903			United States	5 (heirloom)		1
TS-508	Cherry Roma			CC06988			United States	5 (heirloom)		1
TS-246	Chinese Red	-	-	CC00983	EA00983		Unknown	5 (heirloom)		1
TS-585	Chocolate Cherry			CC06989			United States	5 (heirloom)		0.639135
TS-283	Cisterno	-	-	CC07628	-	S. lycopersicum var cerasiforme		5 (heirloom)		0.999995
TS-58	Cosmonaut Volkov Red	-	-	CC03577	EA03577	S. lycopersicum	Russia	5 (heirloom)		1
TS-510	Costoluto Genovese			CC07044			United States	5 (heirloom)		0.999998
TS-179	CRIMEAN	-	-	CC01027	EA01027		Unknown	5 (heirloom)		0.999999
TS-511	Crimson Sprinter			CC07108			United States	5 (heirloom)		0.999999
TS-131	Cuba Plum	LA1162	-	CC00597	-	S. lycopersicum var cerasiforme	Cuba	5 (heirloom)		1
TS-169	Cuor di bue di Albenga	-	-	CC04118	-		Italy	5 (heirloom)		0.999999
TS-641	Cuore_de_Toro			#N/A				5 (heirloom)		1
TS-174	Curry	-	-	CC00304	EA00304		Unknown	5 (heirloom)		0.999998
TS-512	Czech Bush Red			CC07109			United States	5 (heirloom)		0.989569
TS-177	DANA	-	-	CC01155	EA01155		Unknown	5 (heirloom)		1
TS-175	Delight	-	-	CC03586	EA03586	S. lycopersicum	Russia	5 (heirloom)		0.995473
TS-513	Dixie Golden Giant			CC07046			United States	5 (heirloom)		1
TS-587	Double Rich			CC07047			United States	5 (heirloom)		1
TS-588	Dr. Wyche's Yellow			CC07048			United States	5 (heirloom)		1
TS-589	Druzba			CC07049			United States	5 (heirloom)		1
TS-105	EA01448	-	-	CC01448		S. lycopersicum var cerasiforme	Costa Rica	5 (heirloom)		0.997351
TS-100	EA03456	-	-	CC03456		S. lycopersicum	Italy	5 (heirloom)		1
TS-172	Early Dwarf	-	PI280060	CC05480	EA05480	S. lycopersicum	Canada	5 (heirloom)		0.999979
TS-514	Early Red Chief			CC07110			United States	5 (heirloom)		1
TS-5	Edkawi	LA2711	-	CC01844	-	S. lycopersicum	Egypt	5 (heirloom)		0.999999
TS-162	Eh-lim (My People)	-	-	CC03463	EA03463	S. lycopersicum	Azerbaijan	5 (heirloom)		0.999947
TS-94	Farthest North	-	-	CC07630	-	S. lycopersicum var cerasiforme	France	5 (heirloom)		0.991863
TS-126	Fireball	-	-	CC01903	EA01903	S. lycopersicum	United States	5 (heirloom)		0.999999
TS-191	Francescano	-	-	CC07670	-		Italy	5 (heirloom)		1
TS-515	Garden Peach			CC06991			United States	5 (heirloom)		0.999999
TS-591	Georgia Streak			CC07051			United States	5 (heirloom)		1
TS-516	German Head			CC07052			United States	5 (heirloom)		1
TS-592	German Johnson Pink			CC07053			United States	5 (heirloom)		1
TS-517	German Queen			CC07111			United States	5 (heirloom)		1
TS-593	German Red Strawberry			CC07054			United States	5 (heirloom)		1
TS-518	Giant Belgium			CC07055			United States	5 (heirloom)		1
TS-519	Giant Oxheart			CC07056			United States	5 (heirloom)		1
TS-595	Golden Jubilee			CC07058			United States	5 (heirloom)		1
TS-596	Golden Ponderosa			CC07059			United States	5 (heirloom)		1
TS-597	Great White Beefsteak			CC07060			United States	5 (heirloom)		1
TS-522	Gulf State Market			CC07061			United States	5 (heirloom)		0.999974
TS-135	Hacienda Rosario	LA0466	PI 258469	CC00574	-	S. lycopersicum	Chile	5 (heirloom)		0.999425
TS-253	Heinz 1706-BG	LA4345	-	CC01579	-	S. lycopersicum	United States	5 (heirloom)		0.999998
TS-523	Hillbilly			CC07062			United States	5 (heirloom)		0.992544
TS-200	Hot set	LA3320	-	CC06021	-	S. lycopersicum	Italy	5 (heirloom)		0.999962
TS-61	Huayvaruni	LA2670	-	CC01556	-	S. lycopersicum var cerasiforme	Peru	5 (heirloom)		0.999986
TS-277	Hunt100	LA3144	-	CC07252	-	S. lycopersicum	United States	5 (heirloom)		0.976864
TS-297	Iezaoshang	-	PI291344	CC05550	EA05550	S. lycopersicum	China	5 (heirloom)		0.596252
TS-114	Ijulskij	-	-	CC01982	EA01982	S. lycopersicum	Russia	5 (heirloom)		0.999998
TS-651	Isis_Candy			CC06997				5 (heirloom)		1
TS-524	Japanese Black Trifele			CC07063			United States	5 (heirloom)		1
TS-642	John_Baer			#N/A				5 (heirloom)		0.999984
TS-600	Kellogg's Breakfast			CC07066			United States	5 (heirloom)		1
TS-525	Kentucky Beefsteak			CC07067			United States	5 (heirloom)		0.999861
TS-264	King Humbert #1	LA0025	-	CC07248	-	S. lycopersicum	Italy	5 (heirloom)		0.999992
TS-285	Kopiah	-	PI303752	CC05612	EA05612	S. lycopersicum	United States	5 (heirloom)		0.999974
TS-113	Krasndoor Titans	-	-	CC01198	EA01198		Unknown	5 (heirloom)		0.999999
TS-118	LA0292	LA0292	-	CC01383	-	S. lycopersicum var cerasiforme	Ecuador	5 (heirloom)		0.652517
TS-201	LA1210	LA1210	-	CC00598	-	S. lycopersicum	El Salvador	5 (heirloom)		1
TS-57	LA1307	LA1307	PI378998	CC01412	-	S. lycopersicum var cerasiforme	Peru	5 (heirloom)		0.999999
TS-56	LA1320	LA1320	PI365923	CC01415	-	S. lycopersicum var cerasiforme	Peru	5 (heirloom)		0.999995
TS-66	LA1388	LA1388	PI379009	CC01431	-	S. lycopersicum var cerasiforme	Peru	5 (heirloom)		0.999945
TS-65	LA1482	LA1482	-	CC07000	-	S. lycopersicum var cerasiforme	Malaysia	5 (heirloom)		1
TS-261	LA1511	LA1511	-	CC01444	EA01444	S. lycopersicum	Brazil	5 (heirloom)		0.999046
TS-275	Large Pink	-	-	CC01049	EA01049		unknown	5 (heirloom)		1
TS-526	Large Red Cherry			CC07002			United States	5 (heirloom)		0.999998
TS-527	Legend			CC07672			United States	5 (heirloom)		0.974024
TS-197	Libanese	-	-	CC07673	-		Libanon	5 (heirloom)		1
TS-271	Linosa	-	-	CC01864	-		Italy	5 (heirloom)		1
TS-529	Livingston's Globe			CC07138			United States	5 (heirloom)		0.999958
TS-530	Livingston's Golden Queen			CC07139			United States	5 (heirloom)		1
TS-531	Livingston's Stone			CC07140			United States	5 (heirloom)		0.999949
TS-643	Livingstons_Paragon			#N/A				5 (heirloom)		0.999995
TS-303	Los Banos	LA1461	-	CC07247	-	S. lycopersicum var cerasiforme	Phillipines	5 (heirloom)		0.997407
TS-238	Macas	LA1228	PI379047	CC01397	-	S. lycopersicum var cerasiforme	Ecuador	5 (heirloom)		1
TS-532	Maglia Rosa Cherry			CC07114			United States	5 (heirloom)		1
TS-10	Marglobe	LA0502	-	CC07265	-	S. lycopersicum	United States	5 (heirloom)		0.999977
TS-163	Marmande	LA1504	-	CC07286	-	S. lycopersicum	France	5 (heirloom)		1
TS-533	Marmande VFA			CC07070			United States	5 (heirloom)		1
TS-534	Martian Giant			CC07115			United States	5 (heirloom)		0.999997
TS-603	Marvel Striped			CC07116			United States	5 (heirloom)		1
TS-249	Merida	LA1462	-	CC00660	-	S. lycopersicum	Mexico	5 (heirloom)		1
TS-537	Mexico Midget			CC07005			United States	5 (heirloom)		0.976822
TS-538	Micado Violettor			CC07119			United States	5 (heirloom)		0.999999
TS-644	Moonglow			CC07072				5 (heirloom)		0.999998
TS-655	Mortgage_Lifter			CC07073				5 (heirloom)		1
TS-129	Moyobamba	LA2845	-	CC00775	-	S. lycopersicum var cerasiforme	Peru	5 (heirloom)		1
TS-539	Mr. Stripey			CC07074			United States	5 (heirloom)		1
TS-604	Mule Team			CC01223			United States	5 (heirloom)		0.999993
TS-290	N 2257 Dikorastushii...	-	-	CC07636	-	S. lycopersicum var cerasiforme	Peru	5 (heirloom)		1
TS-91	N 2759 Enano	-	-	CC07637	-	S. lycopersicum var cerasiforme	Argentina	5 (heirloom)		0.999845
TS-28	N 347 Yablochnyi	-	-	CC07638	-	S. lycopersicum var cerasiforme	Mexico	5 (heirloom)		1
TS-247	N 795 Pescio	-	-	CC07639	-	S. lycopersicum var cerasiforme	Peru	5 (heirloom)		1
TS-294	N 933	-	-	CC07640	-	S. lycopersicum var cerasiforme	Uzbekistan	5 (heirloom)		1
TS-189	Nagcarlang	-	-	CC05471	-		Philippines	5 (heirloom)		1
TS-239	NC EBR-5	LA3845	-	CC07255	-	S. lycopersicum	United States	5 (heirloom)		0.973797
TS-90	Nevskij	-	-	CC02753	EA02753	S. lycopersicum	Russia	5 (heirloom)		0.999783
TS-60	New Yorker	LA2009	-	CC02998	-	S. lycopersicum	United States	5 (heirloom)		1
TS-540	Nyagous			CC07077			United States	5 (heirloom)		1
TS-541	Oaxacan Pink			CC07120			United States	5 (heirloom)		1
TS-292	OH88119	-	-	CC06902	EA06902	S. lycopersicum	unknown	5 (heirloom)		0.963261
TS-542	Old Brooks			CC07078			United States	5 (heirloom)		1
TS-605	Old German			CC07079			United States	5 (heirloom)		1
TS-606	Omar's Lebanese			CC07080			United States	5 (heirloom)		1
TS-543	Orange Queen			CC07121			United States	5 (heirloom)		1
TS-607	Orange Strawberry			CC07082			United States	5 (heirloom)		1
TS-645	Orange_Oxheart			CC01365				5 (heirloom)		1
TS-544	Oregon Spring Bush			CC07122			United States	5 (heirloom)		0.870933
TS-255	ostankinskij 121	-	-	CC03002	EA03002		Russian federation	5 (heirloom)		1
TS-214	Panama	-	-	CC07676	-		Panama	5 (heirloom)		0.99864
TS-193	Pantano dArdea	-	-	CC07677	-		Italy	5 (heirloom)		0.999998
TS-608	Paul Robeson			CC07678			United States	5 (heirloom)		1
TS-273	PE-63	LA2640	-	CC01545	EA01545	S. lycopersicum var cerasiforme	Peru	5 (heirloom)		0.999997
TS-546	Peron Sprayless			CC07125			United States	5 (heirloom)		1
TS-646	Persimmon_Orange			CC07084				5 (heirloom)		1
TS-36	PI187002-1	-	PI187002-1	CC07649	-	S. lycopersicum var cerasiforme	Guatemala	5 (heirloom)		0.999892
TS-609	Pineapple			CC07085			United States	5 (heirloom)		0.609625
TS-610	Pink Ping Pong			CC07086			United States	5 (heirloom)		0.999998
TS-46	PLAINSMAN	-	-	CC01237	EA01237		unknown	5 (heirloom)		0.999968
TS-237	Platense	LA3243	-	CC07267	-	S. lycopersicum	Argentina	5 (heirloom)		0.998548
TS-104	Pomodoro Costoluto Genovese	-	-	CC01756		S. lycopersicum	Italy	5 (heirloom)		0.999904
TS-55	PONDEROSA	-	-	CC00448	EA00448		Unknown	5 (heirloom)		1
TS-547	Ponderosa Pink			CC07679			United States	5 (heirloom)		1
TS-548	Ponderosa Red			CC07680			United States	5 (heirloom)		1
TS-132	Primabel	LA3903	-	CC00855	-	S. lycopersicum	France	5 (heirloom)		0.999998
TS-206	Prince Borghese	LA0089	-	CC03955	-	S. lycopersicum	Italy	5 (heirloom)		0.999359
TS-72	Principe Borghese	-	-	CC00878	-		Italy	5 (heirloom)		0.9999
TS-611	Prize of the Trials Cherry			CC07681			United States	5 (heirloom)		0.999999
TS-612	Prudens Purple			CC07089			United States	5 (heirloom)		1
TS-241	Quito	LA0126	-	CC00530	-	S. lycopersicum	Ecuador	5 (heirloom)		0.999375
TS-64	Rada	-	-	CC03525	EA03525		Russia	5 (heirloom)		0.99993
TS-613	Rainbow			CC07090			United States	5 (heirloom)		1
TS-550	Red Calabash			CC07091			United States	5 (heirloom)		0.999998
TS-615	Red Fig Tomato			CC07008			United States	5 (heirloom)		1
TS-551	Red House Free Standing			CC07127			United States	5 (heirloom)		0.999999
TS-552	Red Pear			CC07009			United States	5 (heirloom)		1
TS-139	Red Setter	-	-	CC07683	-		USA	5 (heirloom)		1
TS-616	Red Star			CC07010			United States	5 (heirloom)		0.999989
TS-234	Red Streak	-	-	CC01371	EA01371		Unknown	5 (heirloom)		1
TS-648	Red_Brandywine			#N/A				5 (heirloom)		0.999991
TS-553	Rose Tomato			CC07093			United States	5 (heirloom)		1
TS-141	Saladette	-	-	CC07684	-		Italy	5 (heirloom)		0.999983
TS-298	San Francisco	LA2308	-	CC01530	-	S. lycopersicum var cerasiforme	Peru	5 (heirloom)		1
TS-6	San Marzano	LA3008	-	CC07284	-	S. lycopersicum	Italy	5 (heirloom)		1
TS-111	Santa Clara Canner	-	-	CC01270	EA01270		Unknown	5 (heirloom)		0.997712
TS-152	Santa Cruz B	LA1021	-	CC00590	-	S. lycopersicum	Brazil	5 (heirloom)		1
TS-554	Santiam			CC07128			United States	5 (heirloom)		0.999969
TS-117	Scatolone di bolsena	-	-	CC07687	-		Italy	5 (heirloom)		1
TS-47	Sibirsky Skorospelyj	-	-	CC01960	EA01960	S. lycopersicum	Russia	5 (heirloom)		0.992645
TS-619	Silvery Fir Tree			CC07095			United States	5 (heirloom)		1
TS-42	Skorospelka 01165	-	PI345565	CC05808	EA05808	S. lycopersicum	Russia	5 (heirloom)		0.999996
TS-555	Skorospelka Red			CC07129			United States	5 (heirloom)		1
TS-270	Slava	-	-	CC03174	EA03174		Bulgaria	5 (heirloom)		0.9998
TS-621	Soldacki			CC07096			United States	5 (heirloom)		1
TS-112	Solnecnyj	-	-	CC03083	EA03083	S. lycopersicum	Russia	5 (heirloom)		0.999993
TS-137	Spagnoletta	-	-	CC07689	-		Italy	5 (heirloom)		1
TS-556	St. Pierre			CC07130				5 (heirloom)		1
TS-276	Stage	-	-	CC03650	EA03650		Moldova	5 (heirloom)		0.995618
TS-161	Stambovyj 852	-	-	CC02586	EA02586	S. lycopersicum	Russia	5 (heirloom)		1
TS-188	Stone	LA1506	-	CC07207	-	S. lycopersicum	United States	5 (heirloom)		1
TS-160	Success	-	-	CC03533	EA03533	S. lycopersicum	Russia	5 (heirloom)		1
TS-558	Sunray			CC07097			United States	5 (heirloom)		0.999999
TS-559	Super Sioux			CC07131			United States	5 (heirloom)		0.999997
TS-560	Thai Pink Cherry			CC07132			United States	5 (heirloom)		1
TS-562	Three Sisters			CC07133			United States	5 (heirloom)		0.987156
TS-564	Tommy Toe			CC07016			United States	5 (heirloom)		0.999998
TS-107	Turrialba		-	CC01971	-	S. lycopersicum var cerasiforme	Costa Rica	5 (heirloom)		1
TS-180	Ukrainskij Teplicnyj 285	-	-	CC02728	EA02728		Russia	5 (heirloom)		1
TS-565	Valencia			CC07134			United States	5 (heirloom)		0.999998
TS-624	Vintage Wine			CC07100			United States	5 (heirloom)		0.999998
TS-136	Vito	-	-	CC01853	-		Italy	5 (heirloom)		0.999726
TS-81	Vladiwostokskij 39	-	-	CC02761	EA02761		Russia	5 (heirloom)		0.999999
TS-625	Wapsipinicon Peach			CC07101			United States	5 (heirloom)		1
TS-566	Watermelon Beefsteak			CC01640			United States	5 (heirloom)		1
TS-198	White Oxheart	-	-	CC00512	EA00512			5 (heirloom)		1
TS-649	Wins_All			CC01093				5 (heirloom)		1
TS-567	Wisconsin 55			CC07135			United States	5 (heirloom)		0.999999
TS-153	Xol Languna	LA1544	-	CC00666	-	S. lycopersicum	Mexico	5 (heirloom)		1
TS-627	Yellow Brandywine			CC07040			United States	5 (heirloom)		1
TS-568	Yellow Perfection			CC07136			United States	5 (heirloom)		0.762496
TS-658	Yellow_Jelly_Bean			CC07019				5 (heirloom)		0.99998
TS-569	Zapotec			CC07695			United States	5 (heirloom)		1
TS-236	Zerevo 109'	-	-	CC02732	EA02732		Russian federation	5 (heirloom)		1
TS-106		-	-	CC07651	-	S. lycopersicum var cerasiforme	Costa Rica	5 (heirloom)		1
TS-205		-	-	CC07619	-	S. lycopersicum var cerasiforme		5 (heirloom)		1
TS-213		-	-	CC01784	EA01784		Italy	5 (heirloom)		1
TS-243		-	-	CC04228	EA04228		Mexico	5 (heirloom)		0.999085
TS-248		-	-	CC07703	-			5 (heirloom)		0.999974
TS-251		-	PI647249	CC04001	EA04001	S. lycopersicum	Spain	5 (heirloom)		1
TS-252		-	-	CC01802	EA01802		Italy	5 (heirloom)		0.999998
TS-256		LA2260		CC00744	EA00744	S. lycopersicum	Peru	5 (heirloom)		1
TS-259		-	-	CC01712	EA01712		Italy	5 (heirloom)		1
TS-26		-	-	CC07647	-	S. lycopersicum var cerasiforme	Argentina	5 (heirloom)		0.999394
TS-288		-	-	CC04236	EA04236	S. lycopersicum	CHINA	5 (heirloom)		1
TS-29				CC07648		S. lycopersicum var cerasiforme	India	5 (heirloom)		1
TS-48		LA0146	-	CC00533	-	S. lycopersicum	Mexico	5 (heirloom)		0.999993
TS-51		-	-	CC07699	-			5 (heirloom)		1
TS-62		-	-	CC02959	EA02959		Argentina	5 (heirloom)		0.999984
TS-67		-	-	CC02304	EA02304		EL SALVADOR	5 (heirloom)		1
TS-83		-	-	CC01953	EA01953	S. lycopersicum var cerasiforme	ZAIRE	5 (heirloom)		1
TS-84		-	-	CC07701	-			5 (heirloom)		1
TS-86		-	-	CC01684	EA01684		Italy	5 (heirloom)		1
TS-88		-	-	CC01804	EA01804	S. lycopersicum	Italy	5 (heirloom)		1
TS-35	Richters	-	-	CC07645	-	S. lycopersicum var cerasiforme		3 (cerasiforme)		1
TS-286	Allungato piccolo	-	-	CC07656	-		Brasil	3 (cerasiforme)		0.997453
TS-280	Cerise du sud ouest N 2	-	-	CC07623	-	S. lycopersicum var cerasiforme		3 (cerasiforme)		1
TS-25	Clémentine	-	-	CC07629	-	S. lycopersicum var cerasiforme		3 (cerasiforme)		1
TS-594	Gold Currant			CC07112			United States	3 (cerasiforme)		1
TS-98	Gold Nugget	LA4355	-	CC06994	-	S. lycopersicum var cerasiforme	United States	3 (cerasiforme)		0.999996
TS-69	Huachinango	LA1459	-	CC00659	-	S. lycopersicum	Mexico	3 (cerasiforme)		1
TS-221	Jalapa	LA1569	-	CC01453	-	S. lycopersicum var cerasiforme	Mexico	3 (cerasiforme)		1
TS-181	LA1457	LA1457	-	CC01438	EA01438	S. lycopersicum var cerasiforme	Mexico	3 (cerasiforme)		1
TS-31	LA1464	LA1464	-	CC01439	-	S. lycopersicum var cerasiforme	Honduras	3 (cerasiforme)		1
TS-229	LA1620	LA1620	-	CC01479	-	S. lycopersicum var cerasiforme	Brazil	3 (cerasiforme)		1
TS-202	LA2402	LA2402	-	CC01537	-	S. lycopersicum var cerasiforme	Brazil	3 (cerasiforme)		1
TS-120	Lee Williams	-	-	CC01356	EA01356		unknown	3 (cerasiforme)		1
TS-257	Marpha N2	-	-	CC07633	-	S. lycopersicum var cerasiforme	France	3 (cerasiforme)		0.861026
TS-536	Matt's Wild Cherry			CC07118			United States	3 (cerasiforme)		1
TS-219	Mobalcon	-	-	CC07674	-		Greece	3 (cerasiforme)		1
TS-154	Muna	LA1623	-	CC01481	-	S. lycopersicum var cerasiforme	Mexico	3 (cerasiforme)		1
TS-27	N135 Green Gage	-	-	CC07641	-	S. lycopersicum var cerasiforme	Deutchland	3 (cerasiforme)		0.999991
TS-75	Poire jaune	-	-	CC07644	-	S. lycopersicum var cerasiforme		3 (cerasiforme)		1
TS-618	Riesentraube			CC00944			United States	3 (cerasiforme)		0.999993
TS-281	San Martin de Pangoa	LA1286	PI365920	CC01409	-	S. lycopersicum var cerasiforme	Peru	3 (cerasiforme)		1
TS-302	Upper Parana	LA1543	-	CC01449	-	S. lycopersicum var cerasiforme	Brazil	3 (cerasiforme)		1
TS-165	Veracruz	LA1218	-	CC00602	-	S. lycopersicum var cerasiforme	Mexico	3 (cerasiforme)		1
TS-629	Yellow Pear			CC07020			United States	3 (cerasiforme)		1
TS-63		-	-	CC07700	-			3 (cerasiforme)		1
TS-158	PE-67	LA2626	-	CC01541	EA01541	S. lycopersicum var cerasiforme	Peru	4 (pimpinellifolium)		0.999944
TS-156	Balsa Huaico	LA2181	-	CC01876	-	S. pimpinellifolium	Peru	4 (pimpinellifolium)		1
TS-14	Chota to EI Angel	LA1547	-	CC00667	-	S. pimpinellifolium	Ecuador	4 (pimpinellifolium)		1
TS-224	Guayaquil	LA0410	PI 258474	CC00561	-	S. lycopersicum	Ecuador	4 (pimpinellifolium)		0.999996
TS-265	Hacienda Buenos Aires	LA0400	-	CC00552	-	S. pimpinellifolium	Peru	4 (pimpinellifolium)		1
TS-134	La Estancilla	LA1429	-	CC01435	-	S. pimpinellifolium	Ecuador	4 (pimpinellifolium)		1
TS-696	LA0113	ERR418075	LA0113	#N/A	TS-127			4 (pimpinellifolium)		1
TS-411	LA0480	LA0480	-	CC07232	-	S. pimpinellifolium	Peru	4 (pimpinellifolium)		1
TS-413	LA1242	LA1242	-	CC07234	-	S. pimpinellifolium	Ecuador	4 (pimpinellifolium)		1
TS-16	LA1246	LA1246	PI365912	CC00612	-	S. pimpinellifolium	Ecuador	4 (pimpinellifolium)		1
TS-21	LA1375	LA1375	PI365967	CC00648	-	S. pimpinellifolium	Peru	4 (pimpinellifolium)		1
TS-96	LA1456	LA1456	-	CC01437	-	S. lycopersicum var cerasiforme	Mexico	4 (pimpinellifolium)		0.999997
TS-601	LA1673			CC07001			United States	4 (pimpinellifolium)		0.999813
TS-15	LA2093	LA2093	-	CC07288	-	S. pimpinellifolium	Ecuador	4 (pimpinellifolium)		1
TS-53	LA2095	LA2095	-	CC01514	-	S. lycopersicum var cerasiforme	Ecuador	4 (pimpinellifolium)		1
TS-33	LA2137	LA2137	-	CC01522	-	S. lycopersicum var cerasiforme	Ecuador	4 (pimpinellifolium)		1
TS-419	LA2173	LA2173	-	CC01525	-	S. pimpinellifolium	Peru	4 (pimpinellifolium)		1
TS-182	LA2183	LA2183	-	CC01877	-	S. pimpinellifolium	Peru	4 (pimpinellifolium)		1
TS-420	LA2184	LA2184	-	CC07240	-	S. pimpinellifolium	Peru	4 (pimpinellifolium)		1
TS-421	LA2187	LA2187	-	CC07241	-	S. pimpinellifolium	Peru	4 (pimpinellifolium)		1
TS-34	LA2675	LA2675	-	CC01557	-	S. lycopersicum var cerasiforme	Peru	4 (pimpinellifolium)		1
TS-216	Phyra	-	-	CC02860	-	S. lycopersicum var cerasiforme		4 (pimpinellifolium)		0.999992
TS-22	Pisiquillo	LA1269	PI365957	CC07236	-	S. pimpinellifolium	Peru	4 (pimpinellifolium)		1
TS-267	San Ignacia de Moxos	LA2660	-	CC01554	-	S. pimpinellifolium	Bolivia	4 (pimpinellifolium)		1
TS-301	Santa Cruz near Shintuyo	LA2688	-	CC01559	-	S. lycopersicum var cerasiforme	Peru	4 (pimpinellifolium)		1
TS-266	Santo Tome	LA1478	-	CC01443	-	S. pimpinellifolium	Peru	4 (pimpinellifolium)		1
TS-300	Tena	LA1231	PI379049	CC01398	-	S. lycopersicum var cerasiforme	Ecuador	4 (pimpinellifolium)		0.999968
