# Supplementary material for: Meta-analysis of genome-wide association studies provides insights into genetic control of tomato flavor
Source: Nat Commun. 2019 Apr 4;10:1534. doi: 10.1038/s41467-019-09462-w (PMC6449550; doi:10.1038/s41467-019-09462-w)
Supplement: Supplementary file 15 — Supplementary Data 11 [file 41467_2019_9462_MOESM15_ESM.xlsx]

## Sheet: Sheet1
Supplementary Data 11. Redefined clusters of the accessions in panel T based on principal component analysis.
Accession	Original cluster based on DAPC	PC1	PC2	Redifined clusters based on PCA and cross-check
TS-1	modern	-0.0429849	-0.0289139	heir_mod
TS-10	heirloom	-0.0325417	0.0161584	heir_mod
TS-100	heirloom	-0.0455454	-0.0121338	heir_mod
TS-103	modern	-0.0240312	-0.00703422	heir_mod
TS-104	heirloom	-0.0350645	-0.00689417	heir_mod
TS-105	heirloom	0.101573	-0.0427775	heir_trans
TS-106	heirloom	0.0582571	-0.0728443	heir_trans
TS-107	heirloom	0.0486439	0.0264845	heir_trans
TS-108	modern	-0.00829344	-0.0739188	heir_mod
TS-109	transitional	0.00973576	0.0386772	heir_trans
TS-11	modern	-0.0257497	-0.0171145	heir_mod
TS-111	heirloom	-0.00692555	0.00193882	heir_trans
TS-112	heirloom	-0.0150864	0.0412299	heir_trans
TS-113	heirloom	-0.027001	-0.0316761	heir_mod
TS-114	heirloom	-0.0217055	0.0923955	heir_trans
TS-115	modern	-0.029788	-0.0428948	heir_mod
TS-117	heirloom	-0.00763733	0.0281451	heir_trans
TS-118	heirloom	0.0440627	0.0273826	heir_trans
TS-120	cerasiforme	0.0328224	0.0729072	cerasiforme
TS-121	modern	-0.0195697	0.0228312	heir_trans
TS-122	heirloom	-0.0149626	0.0527225	heir_trans
TS-126	heirloom	-0.0431285	-0.0121965	heir_mod
TS-128	modern	-0.0270093	-0.0381984	heir_mod
TS-129	heirloom	0.0276644	-0.0209533	heir_trans
TS-130	heirloom	-0.0396538	0.0238784	heir_mod
TS-131	heirloom	0.00675636	0.0193337	heir_trans
TS-132	heirloom	-0.0273994	0.0806486	heir_trans
TS-133	modern	-0.0100425	-0.0765072	heir_mod
TS-134	pimpinellifolium	0.156005	-0.0359517	pimpinellifolium
TS-135	heirloom	-0.00846627	0.0606821	heir_trans
TS-136	heirloom	-0.0193542	0.067261	heir_trans
TS-137	heirloom	-0.0175377	0.0785603	heir_trans
TS-138	modern	0.00163817	-0.0987454	heir_mod
TS-139	heirloom	-0.00819408	0.0440733	heir_trans
TS-14	pimpinellifolium	0.159689	-0.0379982	pimpinellifolium
TS-140	modern	-0.0335066	-0.0232964	heir_mod
TS-141	heirloom	-0.0399086	0.0137206	heir_mod
TS-142	transitional	-0.0218984	0.110802	heir_trans
TS-143	modern	-0.0392287	-0.0552029	heir_mod
TS-147	modern	0.0021831	-0.0975711	heir_mod
TS-15	pimpinellifolium	0.161615	-0.040093	pimpinellifolium
TS-150	heirloom	-0.00738593	-0.00938067	heir_mod
TS-151	modern	-0.0305643	-0.0453864	heir_mod
TS-152	heirloom	-0.0240985	0.0542975	heir_trans
TS-153	heirloom	0.0164086	-0.045961	heir_trans
TS-154	cerasiforme	0.0969754	0.00871926	cerasiforme
TS-155	transitional	-0.0128852	0.094351	heir_trans
TS-156	pimpinellifolium	0.162024	-0.040004	pimpinellifolium
TS-157	heirloom	-0.0347522	-0.0402471	heir_mod
TS-158	pimpinellifolium	0.0752752	-0.0100914	pimpinellifolium
TS-159	transitional	-0.0271893	0.081221	heir_trans
TS-16	pimpinellifolium	0.160891	-0.0398118	pimpinellifolium
TS-160	heirloom	-0.0412676	-0.0101874	heir_mod
TS-161	heirloom	-0.0310069	-0.0341396	heir_mod
TS-162	heirloom	-0.036707	0.0168491	heir_mod
TS-163	heirloom	-0.0245687	0.0578148	heir_trans
TS-165	cerasiforme	0.0994419	-0.00530285	cerasiforme
TS-166	modern	-0.0312547	-0.0399461	heir_mod
TS-167	transitional	-0.0253367	0.089835	heir_trans
TS-168	modern	-0.0138724	-0.0618023	heir_mod
TS-169	heirloom	-0.0287332	-0.00320606	heir_mod
TS-171	modern	0.00359681	-0.110406	heir_mod
TS-172	heirloom	-0.0333356	0.018831	heir_mod
TS-174	heirloom	-0.0301209	-0.0339794	heir_mod
TS-175	heirloom	-0.0100869	-0.00537494	heir_mod
TS-176	transitional	-0.0258897	0.096603	heir_trans
TS-177	heirloom	-0.0350065	-0.0582318	heir_mod
TS-179	heirloom	-0.0343487	0.0237542	heir_mod
TS-180	heirloom	-0.0408872	-0.00547543	heir_mod
TS-181	cerasiforme	0.107166	-0.00288798	cerasiforme
TS-182	pimpinellifolium	0.161877	-0.0396511	pimpinellifolium
TS-183	transitional	-0.0267537	0.101368	heir_trans
TS-185	heirloom	-0.0398064	-0.0247365	heir_mod
TS-186	modern	0.00950946	-0.0600832	heir_mod
TS-187	transitional	0.00451087	0.0994708	heir_trans
TS-188	heirloom	-0.0308893	-0.0443844	heir_mod
TS-189	heirloom	0.00270534	-0.0149149	heir_trans
TS-190	modern	-0.000700292	-0.0965865	heir_mod
TS-191	heirloom	-0.0302813	-0.00344581	heir_mod
TS-192	heirloom	-0.0395508	0.0226914	heir_mod
TS-193	heirloom	-0.0396075	-0.0117509	heir_mod
TS-194	heirloom	-0.00481136	0.0583389	heir_trans
TS-195	heirloom	-0.0408341	-0.0268416	heir_mod
TS-196	cerasiforme	0.0686256	0.0278822	heir_trans
TS-197	heirloom	-0.0360143	-0.0200043	heir_mod
TS-198	heirloom	-0.0443985	-0.0234678	heir_mod
TS-200	heirloom	-0.0251226	0.00283935	heir_mod
TS-201	heirloom	-0.0358462	-0.00531912	heir_mod
TS-202	cerasiforme	0.0480561	0.0497637	cerasiforme
TS-203	heirloom	-0.0250583	0.0324611	heir_trans
TS-204	modern	-0.0358722	-0.0470715	heir_mod
TS-205	heirloom	0.0338905	0.0650577	heir_trans
TS-206	heirloom	-0.0143027	0.0776219	heir_trans
TS-209	transitional	0.0173556	-0.03046	heir_trans
TS-21	pimpinellifolium	0.162464	-0.0407654	pimpinellifolium
TS-210	modern	-0.0401742	-0.019701	heir_mod
TS-211	modern	-0.0326359	-0.0445399	heir_mod
TS-212	modern	-0.0309456	-0.0140881	heir_mod
TS-213	heirloom	-0.00738072	0.0439354	heir_trans
TS-214	heirloom	0.0379069	-0.0312169	heir_trans
TS-215	transitional	-0.0272033	0.0752732	heir_trans
TS-216	pimpinellifolium	0.0804076	0.0206008	pimpinellifolium
TS-218	modern	-0.0324206	-0.0195843	heir_mod
TS-219	cerasiforme	0.0926257	0.0162532	cerasiforme
TS-22	pimpinellifolium	0.149019	-0.0331667	pimpinellifolium
TS-220	heirloom	-0.0020852	-0.0547262	heir_mod
TS-221	cerasiforme	0.0536932	0.0437973	cerasiforme
TS-224	pimpinellifolium	0.0810245	-0.0556229	pimpinellifolium
TS-226	heirloom	0.0462368	-0.00246814	heir_trans
TS-227	transitional	0.0332173	0.051221	heir_trans
TS-228	modern	0.00322571	-0.110748	heir_mod
TS-229	cerasiforme	0.0658883	0.0497169	cerasiforme
TS-232	transitional	-0.0194359	0.111137	heir_trans
TS-234	heirloom	0.0052756	-0.0554182	heir_mod
TS-235	heirloom	-0.0336383	-0.00213989	heir_mod
TS-236	heirloom	-0.0356491	-0.0440093	heir_mod
TS-237	heirloom	-0.000401931	0.0395201	heir_trans
TS-238	heirloom	0.0297466	-0.0495549	heir_trans
TS-239	heirloom	-0.0430688	-0.0341917	heir_mod
TS-241	heirloom	-0.0455627	-0.0305325	heir_mod
TS-242	transitional	-0.00208371	0.073874	heir_trans
TS-243	heirloom	0.0256405	0.0688099	heir_trans
TS-245	modern	-0.0188971	-0.0511741	heir_mod
TS-246	heirloom	-0.0282042	-0.00368487	heir_mod
TS-247	heirloom	0.063012	0.0181377	heir_trans
TS-248	heirloom	0.0991665	-0.000579344	heir_trans
TS-249	heirloom	0.0168403	-0.0454819	heir_trans
TS-25	cerasiforme	0.0597674	0.0556147	cerasiforme
TS-250	cerasiforme	0.0540917	0.0767843	cerasiforme
TS-251	heirloom	-0.0312154	0.0218872	heir_mod
TS-252	heirloom	-0.0160605	0.096363	heir_trans
TS-253	heirloom	-0.0378543	-0.0157647	heir_mod
TS-255	heirloom	-0.0304046	0.0148604	heir_mod
TS-256	heirloom	0.030106	-0.000984217	heir_trans
TS-257	cerasiforme	0.0557398	0.0445097	cerasiforme
TS-258	transitional	0.0386726	0.0519133	heir_trans
TS-259	heirloom	-0.0428195	-0.0175762	heir_mod
TS-26	heirloom	0.0524937	0.0364037	heir_trans
TS-261	heirloom	-0.00471823	0.0263492	heir_trans
TS-263	modern	-0.00831685	-0.0562533	heir_mod
TS-264	heirloom	-0.00826312	0.0794442	heir_trans
TS-265	pimpinellifolium	0.163723	-0.0392568	pimpinellifolium
TS-266	pimpinellifolium	0.164251	-0.0401179	pimpinellifolium
TS-267	pimpinellifolium	0.1623	-0.0399911	pimpinellifolium
TS-268	transitional	-0.0269144	0.096267	heir_trans
TS-269	heirloom	-0.0282805	-0.00794384	heir_mod
TS-27	cerasiforme	-0.000167944	0.07856	cerasiforme
TS-270	heirloom	-0.039983	0.00447902	heir_mod
TS-271	heirloom	-0.0154941	0.0834544	heir_trans
TS-272	modern	-0.0382553	-0.0443863	heir_mod
TS-273	heirloom	0.0437189	0.0475107	heir_trans
TS-275	heirloom	-0.00944764	-0.0552266	heir_mod
TS-276	heirloom	-0.0425729	-0.0169668	heir_mod
TS-277	heirloom	-0.0192742	-0.063572	heir_mod
TS-278	modern	-0.0326073	-0.0594314	heir_mod
TS-28	heirloom	-0.0229798	-0.0132673	heir_mod
TS-280	cerasiforme	0.0445716	0.0495767	cerasiforme
TS-281	cerasiforme	0.0365374	0.00528549	cerasiforme
TS-283	heirloom	-0.00660773	0.0884397	heir_trans
TS-285	heirloom	-0.0446628	-0.00429474	heir_mod
TS-286	cerasiforme	0.0309243	0.073782	cerasiforme
TS-288	heirloom	-0.0326161	-0.0232417	heir_mod
TS-29	heirloom	0.00846354	0.0708434	heir_trans
TS-290	heirloom	-0.00090346	0.089869	heir_trans
TS-292	heirloom	-0.0140621	-0.0347482	heir_mod
TS-293	heirloom	-0.0332245	0.0395814	heir_trans
TS-294	heirloom	-0.0117719	0.0724884	heir_trans
TS-296	transitional	0.0188466	0.00147071	heir_trans
TS-297	heirloom	-0.0223051	0.0594281	heir_trans
TS-298	heirloom	0.0316873	-0.0382989	heir_trans
TS-299	heirloom	0.0438819	0.0300019	heir_trans
TS-3	modern	0.00308805	-0.110784	heir_mod
TS-300	pimpinellifolium	0.0752806	-0.0216962	pimpinellifolium
TS-301	pimpinellifolium	0.120416	-0.00499528	pimpinellifolium
TS-302	cerasiforme	0.0543339	0.0889199	cerasiforme
TS-303	heirloom	0.053333	0.0325047	heir_trans
TS-304	heirloom	0.0423837	-0.0698132	heir_trans
TS-31	cerasiforme	0.10489	-0.00704633	cerasiforme
TS-33	pimpinellifolium	0.101986	-0.0291928	pimpinellifolium
TS-34	pimpinellifolium	0.0995644	0.00390616	pimpinellifolium
TS-35	cerasiforme	0.109213	-0.00478794	cerasiforme
TS-36	heirloom	0.0915611	-0.00213578	heir_trans
TS-4	modern	0.00457315	-0.00620473	heir_trans
TS-400	modern	-0.0380314	-0.00824471	heir_mod
TS-401	modern	-0.0423863	-0.0247734	heir_mod
TS-411	pimpinellifolium	0.162813	-0.0403903	pimpinellifolium
TS-413	pimpinellifolium	0.158433	-0.0359157	pimpinellifolium
TS-419	pimpinellifolium	0.152852	-0.0332383	pimpinellifolium
TS-42	heirloom	-0.0423635	-0.0209415	heir_mod
TS-420	pimpinellifolium	0.162233	-0.0397789	pimpinellifolium
TS-421	pimpinellifolium	0.162925	-0.0401179	pimpinellifolium
TS-43	transitional	-0.028156	0.0918301	heir_trans
TS-44	heirloom	-0.0290297	-0.00417418	heir_mod
TS-450	transitional	0.0331293	-0.0297108	heir_trans
TS-46	heirloom	-0.0500708	-0.0309881	heir_mod
TS-47	heirloom	-0.0316795	0.0232826	heir_mod
TS-48	heirloom	0.00872827	-0.0213593	heir_trans
TS-49	heirloom	-0.00378537	0.0597687	heir_trans
TS-5	heirloom	-0.0254032	0.0562747	heir_trans
TS-501	heirloom	0.00121573	-0.0326275	heir_mod
TS-502	heirloom	-0.0385716	-0.00374737	heir_mod
TS-503	heirloom	-0.0285476	-0.0740477	heir_mod
TS-504	heirloom	-0.0255146	-0.0765177	heir_mod
TS-506	transitional	-0.0132771	0.0914979	heir_trans
TS-507	heirloom	-0.0412478	-0.0426112	heir_mod
TS-508	heirloom	-0.037693	-0.0213409	heir_mod
TS-509	transitional	0.0325403	-0.0334796	heir_trans
TS-51	heirloom	-0.0252795	0.0552342	heir_trans
TS-510	heirloom	-0.0265418	-0.0107632	heir_mod
TS-511	heirloom	-0.0293744	0.00438923	heir_mod
TS-512	heirloom	-0.0193414	0.0298162	heir_trans
TS-513	heirloom	-0.0349389	-0.0256108	heir_mod
TS-514	heirloom	-0.0344478	-0.0498514	heir_mod
TS-515	heirloom	-0.00084226	0.0253452	heir_trans
TS-516	heirloom	-0.0282599	-0.0734988	heir_mod
TS-517	heirloom	-0.0247794	-0.0690811	heir_mod
TS-518	heirloom	-0.03263	-0.0526762	heir_mod
TS-519	heirloom	-0.0207132	-0.0148354	heir_mod
TS-52	heirloom	-0.0422771	0.00746284	heir_mod
TS-520	transitional	-0.0205801	0.0844484	heir_trans
TS-521	heirloom	-0.0346347	0.0393426	heir_trans
TS-522	heirloom	-0.0376896	-0.0290863	heir_mod
TS-523	heirloom	0.00788463	0.0119838	heir_trans
TS-524	heirloom	-0.0287901	0.0222961	heir_mod
TS-525	heirloom	-0.026008	-0.0352247	heir_mod
TS-526	heirloom	-0.0186295	0.0961065	heir_trans
TS-527	heirloom	-0.0507338	-0.0432611	heir_mod
TS-528	transitional	0.00564658	0.053589	heir_trans
TS-529	heirloom	-0.0454506	-0.0422545	heir_mod
TS-53	pimpinellifolium	0.113841	-0.00429098	pimpinellifolium
TS-530	heirloom	-0.0310427	-0.0165645	heir_mod
TS-531	heirloom	-0.045515	-0.0425323	heir_mod
TS-532	heirloom	-0.031412	-0.0408865	heir_mod
TS-533	heirloom	-0.0236621	0.0468329	heir_trans
TS-534	heirloom	-0.0407647	0.0036296	heir_mod
TS-535	transitional	-0.0217009	0.0912988	heir_trans
TS-536	cerasiforme	0.100172	-0.0136879	cerasiforme
TS-537	heirloom	0.0773333	-0.010636	heir_trans
TS-538	heirloom	-0.040905	-0.0231119	heir_mod
TS-539	heirloom	0.00529256	-0.0557808	heir_mod
TS-54	heirloom	0.027775	0.00274739	heir_trans
TS-540	heirloom	-0.0237985	0.0277875	heir_mod
TS-541	heirloom	-0.0191612	-0.0355109	heir_mod
TS-542	heirloom	-0.0344752	-0.0495245	heir_mod
TS-543	heirloom	-0.0459348	-0.0494392	heir_mod
TS-544	heirloom	-0.0266986	0.0382	heir_trans
TS-545	transitional	0.0191482	0.0770287	heir_trans
TS-546	heirloom	-0.0343259	-0.049319	heir_mod
TS-547	heirloom	-0.0283796	-0.0734658	heir_mod
TS-548	heirloom	-0.030447	-0.0461919	heir_mod
TS-55	heirloom	-0.0307053	-0.0148258	heir_mod
TS-550	heirloom	0.00163413	0.0349878	heir_trans
TS-551	heirloom	-0.0444549	0.00884845	heir_mod
TS-552	heirloom	0.00317117	0.0415584	heir_trans
TS-553	heirloom	-0.0191385	-0.0417468	heir_mod
TS-554	heirloom	-0.0422632	-0.0132594	heir_mod
TS-555	heirloom	-0.00632975	0.0379695	heir_trans
TS-556	heirloom	-0.0353378	-0.0491105	heir_mod
TS-557	transitional	-0.0191544	0.101974	heir_trans
TS-558	heirloom	-0.0445569	-0.0361857	heir_mod
TS-559	heirloom	-0.0120721	0.00312917	heir_trans
TS-56	heirloom	0.0616067	0.0325601	heir_trans
TS-560	heirloom	0.00116565	-0.00669792	heir_trans
TS-562	heirloom	-0.0337428	0.0072454	heir_mod
TS-563	transitional	-0.0214536	0.111378	heir_trans
TS-564	heirloom	-0.0188651	0.0944109	heir_trans
TS-565	heirloom	-0.044677	-0.0368954	heir_mod
TS-566	heirloom	0.00483119	-0.0543441	heir_mod
TS-567	heirloom	-0.0328708	-0.0487712	heir_mod
TS-568	heirloom	-0.0296366	0.0717821	heir_trans
TS-569	heirloom	-0.0270616	-0.0139585	heir_mod
TS-57	heirloom	0.030724	0.0353725	heir_trans
TS-570	heirloom	-0.0482126	-0.0451687	heir_mod
TS-571	heirloom	-0.0348948	-0.0256904	heir_mod
TS-572	heirloom	-0.046726	-0.0417402	heir_mod
TS-573	heirloom	-0.0450608	-0.0108282	heir_mod
TS-574	modern	-0.0337687	-0.054978	heir_mod
TS-575	heirloom	-0.0427856	-0.0138956	heir_mod
TS-576	modern	-0.0313916	-0.0451938	heir_mod
TS-577	modern	-0.0369902	-0.0365914	heir_mod
TS-578	heirloom	-0.0387558	-0.0201975	heir_mod
TS-579	heirloom	-0.0240179	0.0278816	heir_trans
TS-58	heirloom	-0.0340293	0.0224105	heir_mod
TS-580	heirloom	-0.0463341	-0.00358965	heir_mod
TS-581	heirloom	-0.0469907	-0.041802	heir_mod
TS-582	transitional	0.0235325	0.0295493	heir_trans
TS-583	heirloom	-0.0480368	-0.00662623	heir_mod
TS-584	heirloom	-0.0454631	-0.0442035	heir_mod
TS-585	heirloom	0.00571686	-0.0332653	heir_mod
TS-586	transitional	0.0232542	0.0305671	heir_trans
TS-587	heirloom	-0.0410699	0.016216	heir_mod
TS-588	heirloom	-0.0351287	-0.0261688	heir_mod
TS-589	heirloom	-0.0343727	-0.0498139	heir_mod
TS-59	transitional	0.0127016	-0.0141757	heir_trans
TS-590	transitional	0.00440778	0.0989395	heir_trans
TS-591	heirloom	0.00541625	-0.0559428	heir_mod
TS-592	heirloom	-0.0255975	-0.0765062	heir_mod
TS-593	heirloom	-0.0381944	-0.00903669	heir_mod
TS-594	cerasiforme	0.0649837	0.0115913	cerasiforme
TS-595	heirloom	-0.0464977	-0.049914	heir_mod
TS-596	heirloom	-0.0278818	-0.0747617	heir_mod
TS-597	heirloom	-0.0267994	-0.0600577	heir_mod
TS-598	transitional	0.00361979	-0.0273424	heir_trans
TS-599	transitional	-0.0261237	0.0748546	heir_trans
TS-6	heirloom	-0.0181803	-0.00254195	heir_mod
TS-60	heirloom	-0.0434969	-0.00510433	heir_mod
TS-600	heirloom	-0.0273736	-0.0366441	heir_mod
TS-601	pimpinellifolium	0.0806984	-0.047591	pimpinellifolium
TS-602	modern	-0.0343746	-0.0235287	heir_mod
TS-603	heirloom	-0.0260462	-0.0125308	heir_mod
TS-604	heirloom	-0.0475069	-0.0381576	heir_mod
TS-605	heirloom	0.0046908	-0.0552489	heir_mod
TS-606	heirloom	-0.0295452	-0.0241655	heir_mod
TS-607	heirloom	-0.0461089	-0.0440963	heir_mod
TS-608	heirloom	-0.0418231	0.0218918	heir_mod
TS-609	heirloom	-0.0342188	-0.0412417	heir_mod
TS-61	heirloom	0.0382408	0.0121963	heir_trans
TS-610	heirloom	-0.0294292	0.0508771	heir_trans
TS-611	heirloom	-0.0234884	0.0702402	heir_trans
TS-612	heirloom	-0.0254173	-0.0750142	heir_mod
TS-613	heirloom	0.00543128	-0.0563416	heir_mod
TS-614	transitional	0.0913042	0.0100632	heir_trans
TS-615	heirloom	-0.0113444	0.0778593	heir_trans
TS-616	heirloom	-0.00456045	0.0438898	heir_trans
TS-617	modern	-0.0280873	0.00331806	heir_mod
TS-618	cerasiforme	0.0101461	0.115908	cerasiforme
TS-619	heirloom	-0.0508509	-0.0198676	heir_mod
TS-62	heirloom	0.0258183	0.0393991	heir_trans
TS-620	transitional	-0.00340252	0.0511608	heir_trans
TS-621	heirloom	-0.025221	-0.0761928	heir_mod
TS-622	modern	-0.0337774	-0.0374668	heir_mod
TS-623	transitional	0.0448698	0.0443401	heir_trans
TS-624	heirloom	-0.0209549	-0.0723165	heir_mod
TS-625	heirloom	-0.0121748	0.062968	heir_trans
TS-626	transitional	0.00373506	-0.0275627	heir_trans
TS-627	heirloom	-0.0274562	-0.0742862	heir_mod
TS-628	transitional	0.0397379	0.0174014	cerasiforme
TS-629	cerasiforme	0.00344913	0.084527	cerasiforme
TS-63	cerasiforme	2.64e-05	0.075375	cerasiforme
TS-630	modern	-0.0395605	-0.0280829	heir_mod
TS-631	modern	-0.0300119	-0.0285863	heir_mod
TS-632	modern	-0.0357403	-0.0377988	heir_mod
TS-633	modern	-0.0329737	-0.0155495	heir_mod
TS-634	modern	-0.0261287	-0.054644	heir_mod
TS-635	modern	-0.0385278	-0.0509269	heir_mod
TS-637	modern	-0.0329478	-0.0257161	heir_mod
TS-638	modern	-0.0344145	-0.0427669	heir_mod
TS-64	heirloom	0.0193445	-0.0185951	heir_trans
TS-640	modern	-0.0368351	-0.0484235	heir_mod
TS-641	heirloom	-0.0340619	-0.00602889	heir_mod
TS-642	heirloom	-0.0417503	-0.00821988	heir_mod
TS-643	heirloom	-0.0336628	-0.0567035	heir_mod
TS-644	heirloom	-0.0447015	-0.0330968	heir_mod
TS-645	heirloom	-0.0464701	-0.0430871	heir_mod
TS-646	heirloom	-0.0146615	-0.0554318	heir_mod
TS-647	transitional	0.00524654	0.0700046	heir_trans
TS-648	heirloom	-0.0309469	-0.0299161	heir_mod
TS-649	heirloom	-0.0120406	-0.0564744	heir_mod
TS-65	heirloom	0.0317788	0.00701589	heir_trans
TS-650	heirloom	-0.0417051	-0.0439499	heir_mod
TS-651	heirloom	0.0117916	-0.0599051	heir_mod
TS-652	transitional	0.0433831	0.0171937	heir_trans
TS-653	modern	-0.0290551	-0.040018	heir_mod
TS-654	transitional	0.0382085	0.0387509	heir_trans
TS-655	heirloom	-0.0286995	-0.0733121	heir_mod
TS-656	modern	-0.038956	-0.0113596	heir_mod
TS-657	transitional	0.0204047	0.0445338	heir_trans
TS-658	heirloom	0.0134704	0.01349	heir_trans
TS-66	heirloom	0.0415054	0.00117622	heir_trans
TS-660	transitional	-0.028328	0.102687	heir_trans
TS-661	transitional	-0.0265722	0.09918	heir_trans
TS-663	heirloom	-0.0349429	-0.050061	heir_mod
TS-67	heirloom	0.0244807	-0.00279895	heir_trans
TS-68	transitional	0.0330026	0.0591094	heir_trans
TS-69	cerasiforme	0.0647683	0.00741144	cerasiforme
TS-696	pimpinellifolium	0.124651	-0.0362056	pimpinellifolium
TS-7	transitional	0.043642	-0.00599047	heir_trans
TS-72	heirloom	-0.0135984	0.105385	heir_trans
TS-74	transitional	0.0485167	0.00291535	heir_trans
TS-75	cerasiforme	0.00415477	0.0847892	cerasiforme
TS-76	heirloom	-0.0274231	-0.00878244	heir_mod
TS-78	modern	-0.0194205	-0.0484028	heir_mod
TS-8	modern	-0.0192683	-0.066457	heir_mod
TS-81	heirloom	-0.0219678	-0.0349998	heir_mod
TS-82	transitional	-0.0134959	0.0761915	heir_trans
TS-83	heirloom	0.0617547	0.00635105	heir_trans
TS-84	heirloom	0.0489175	-0.0019807	heir_trans
TS-86	heirloom	-0.0430901	-0.011292	heir_mod
TS-88	heirloom	-0.00646764	0.0733352	heir_trans
TS-89	transitional	-0.0189306	0.0843384	heir_trans
TS-9	transitional	-0.0208773	0.112141	heir_trans
TS-90	heirloom	-0.00577949	0.0391925	heir_trans
TS-91	heirloom	0.00222413	0.0547691	heir_trans
TS-94	heirloom	0.0329598	0.0662976	heir_trans
TS-95	transitional	-0.026861	0.101703	heir_trans
TS-96	pimpinellifolium	0.12451	-0.00718763	pimpinellifolium
TS-98	cerasiforme	0.0390603	0.00284824	cerasiforme
TS-99	heirloom	0.00561509	0.0870364	heir_trans
