# Supplementary material for: Meta-analysis of genome-wide association studies provides insights into genetic control of tomato flavor
Source: Nat Commun. 2019 Apr 4;10:1534. doi: 10.1038/s41467-019-09462-w (PMC6449550; doi:10.1038/s41467-019-09462-w)
Supplement: Supplementary file 16 — Source Data [file 41467_2019_9462_MOESM16_ESM.xlsx]

## Sheet: Fig. 2c
Fig 2c. Allele distribution of fructose/glucose content at different positions.
Type	Allele
heir_mod	RRRRR
heir_mod	RRRRR
heir_mod	RRRRR
heir_mod	RRRRR
heir_mod	RRRRR
heir_mod	RRRRR
heir_trans	RRRRR
heir_mod	RRRRR
heir_trans	RRRRR
heir_trans	RRRRR
heir_trans	RRRRR
pimpinellifolium	ARAAA
heir_mod	RRRRR
heir_mod	RRRRR
heir_trans	RRRRR
heir_mod	RRRRR
pimpinellifolium	RRRRA
heir_mod	RRRRR
heir_mod	RRRRR
heir_trans	RRRRR
pimpinellifolium	ARAAA
heir_mod	RRRRR
heir_mod	RRRRR
heir_trans	RRRRR
heir_trans	RRRRR
heir_mod	RRRRR
pimpinellifolium	ARAAA
heir_mod	RRRRR
heir_mod	RRRRR
heir_mod	RRRRR
heir_trans	RRRRR
heir_mod	RRRRR
heir_mod	RRRRR
heir_mod	RRRRR
heir_trans	RRRRR
heir_mod	RRRRR
pimpinellifolium	AAAAR
heir_mod	RRRRR
heir_mod	RRRRR
heir_mod	RRRRR
heir_trans	RRRRR
heir_mod	RRRRR
heir_mod	RRRRR
heir_trans	RRRAR
heir_mod	RRRRR
heir_mod	RRRRR
heir_trans	RRRRR
heir_mod	RRRRR
heir_trans	RRRRR
pimpinellifolium	AAAAA
pimpinellifolium	ARRRA
heir_trans	RRRRR
heir_mod	RRRRR
heir_mod	RRRRR
heir_mod	RRRRR
pimpinellifolium	AAAAA
pimpinellifolium	ARRRA
heir_trans	RRRRR
heir_mod	RRRRR
heir_mod	RRRRR
heir_trans	RRRRR
heir_trans	RRRRR
heir_mod	RRRRR
heir_mod	RRRRR
heir_mod	RRRRR
heir_mod	RRRRR
heir_trans	RRRRR
heir_mod	RRRRR
heir_mod	RRRRR
heir_trans	RRRRA
heir_mod	RRRRR
heir_mod	RRRRR
heir_mod	RRRRR
heir_mod	RRRRR
heir_mod	RRRRR
heir_mod	RRRRR
heir_mod	RRRRR
heir_mod	RRRRR
heir_mod	RRRRR
heir_trans	RRRRR
heir_trans	RRRRR
heir_mod	RRRRR
heir_trans	RRRRR
heir_mod	RRRRR
heir_trans	RRRRR
heir_mod	RRRRR
heir_trans	AARAA
heir_mod	RRRRR
heir_mod	RRRRR
heir_mod	RRRRR
heir_mod	ARRAA
heir_trans	RRRRR
heir_mod	RRRRR
heir_trans	RRRRR
cerasiforme	RRRRA
heir_trans	RARRA
heir_mod	RRRRR
heir_mod	RRRRR
heir_mod	RRRRR
heir_mod	RRRRR
heir_mod	RRRRR
heir_mod	RRRRR
heir_trans	RRRRR
heir_mod	RRRRR
heir_mod	RRRRR
heir_mod	RRRRR
heir_trans	RRRRR
heir_mod	RRRRR
heir_trans	RRRRA
heir_mod	RRRRR
heir_mod	RRRRR
heir_trans	RRRRR
heir_mod	RRRRR
heir_trans	RRRRR
heir_mod	RRRRR
heir_trans	RRRRR
heir_trans	RRRRR
heir_mod	RRRRR
heir_trans	RRRRR
heir_trans	RRRRR
heir_mod	RRRRR
heir_mod	RRRRR
heir_mod	RRRRR
heir_trans	RRRRR
heir_mod	RRRRR
heir_mod	RRRRR
heir_mod	RRRRR
heir_mod	RRRRR
heir_mod	RRRRR
heir_mod	ARRRR
heir_mod	RRRRR
heir_mod	RRRRR
heir_mod	RRRRR
heir_mod	RRRRR
heir_trans	RRRRR
heir_mod	RRRRR
heir_mod	RRRRR
heir_mod	RRRRR
heir_trans	AARAA
heir_mod	RRRRR
heir_mod	RRRRR
heir_mod	ARRAA
heir_trans	ARRRA
heir_mod	RRRRR
heir_mod	RRRRR
heir_mod	RRRRR
heir_trans	AAAAR
heir_mod	RRRRR
heir_mod	RRRRR
heir_mod	RRRRR
cerasiforme	RRRRA
heir_mod	RRRRR
heir_mod	RRRRR
heir_mod	RRRRR
heir_trans	RARAR
heir_trans	RRRRR
heir_mod	RRRRR
heir_mod	RRRRR
heir_mod	RRRRR
pimpinellifolium	RARRA
heir_mod	RRRRR
heir_mod	RRRRR
heir_mod	RRRRR
heir_mod	RRRRR
heir_mod	RRRRR
heir_mod	RRRRR
heir_mod	RRRRR
heir_mod	RRRRR
heir_trans	RRRRR
heir_trans	RRRRR
heir_mod	RRRRR
heir_mod	RRRRR
heir_trans	AAAAA
heir_trans	RRRRA
heir_trans	RRRRR
heir_mod	RRRRR
cerasiforme	RRRRA
heir_trans	AAAAA
heir_mod	RRRRR
heir_mod	RRRRR
heir_trans	AAAAA
heir_mod	RRRRR
heir_trans	RRRRR
heir_trans	RARAR
heir_mod	RRRRR
cerasiforme	AARRR
cerasiforme	RRRRR
heir_mod	RRRRR
heir_mod	RRRRR
heir_mod	RRRRR
heir_mod	RRRRR
heir_mod	RRRRR
heir_mod	RRRRR
heir_trans	RRRRR
heir_trans	RRRRR
heir_trans	RRRRR
cerasiforme	RRRRR
pimpinellifolium	RAARA
heir_trans	RRRRR
heir_mod	RRRRR
heir_mod	RRRRR
heir_trans	RRRRR
heir_trans	RRRRR

## Sheet: Fig. 2d
Fig. 2d. Comparison of sugar content (fructose + glucose) between different tomato types.
Sum	Cluster
26.89	heir_mod
32.2746	heir_mod
30.0268	heir_mod
26.1605	heir_mod
22.0936	heir_mod
18.8111	heir_mod
25.0555	heir_trans
40.5996	heir_mod
32.2391	heir_trans
28.1789	heir_trans
23.0147	heir_trans
52.9888	pimpinellifolium
28.6393	heir_mod
33.1946	heir_mod
24.148	heir_trans
28.7243	heir_mod
40.778	pimpinellifolium
21.9997	heir_mod
27.7828	heir_mod
29.7841	heir_trans
82.901	pimpinellifolium
30.4323	heir_mod
30.1695	heir_mod
23.4027	heir_trans
31.9109	heir_trans
26.8642	heir_mod
58.2808	pimpinellifolium
27.8341	heir_mod
25.9923	heir_mod
24.1289	heir_mod
27.5263	heir_trans
27.8009	heir_mod
28.7763	heir_mod
29.6487	heir_mod
29.5336	heir_trans
29.925	heir_mod
68.5454	pimpinellifolium
28.0401	heir_mod
36.622	heir_mod
26.8253	heir_mod
29.3147	heir_trans
30.6449	heir_mod
28.6277	heir_mod
24.4665	heir_trans
27.5978	heir_mod
25.7585	heir_mod
18.2132	heir_trans
28.8324	heir_mod
22.5701	heir_trans
79.4671	pimpinellifolium
22.2901	pimpinellifolium
22.0586	heir_trans
29.662	heir_mod
21.2045	heir_mod
28.8025	heir_mod
61.8788	pimpinellifolium
52.7861	pimpinellifolium
29.3397	heir_trans
35.392	heir_mod
28.5895	heir_mod
24.5232	heir_trans
21.6843	heir_trans
29.856	heir_mod
43.4882	heir_mod
37.9146	heir_mod
31.7081	heir_mod
47.9354	heir_trans
25.1256	heir_mod
46.2168	heir_mod
24.4676	heir_trans
27.37	heir_mod
48.8531	heir_mod
37.3156	heir_mod
26.9408	heir_mod
32.8707	heir_mod
42.5216	heir_mod
36.752	heir_mod
28.3002	heir_mod
32.6118	heir_mod
29.6007	heir_trans
30.0239	heir_trans
41.1025	heir_mod
33.0191	heir_trans
29.9332	heir_mod
30.6755	heir_trans
42.2611	heir_mod
43.4766	heir_trans
36.3307	heir_mod
38.7096	heir_mod
28.5173	heir_mod
42.0084	heir_mod
13.0935	heir_trans
35.5686	heir_mod
32.751	heir_trans
42.678	cerasiforme
38.9544	heir_trans
33.1301	heir_mod
28.2328	heir_mod
37.7125	heir_mod
38.5211	heir_mod
28.1459	heir_mod
32.8994	heir_mod
23.2419	heir_trans
30.4366	heir_mod
32.0659	heir_mod
32.3411	heir_mod
40.5363	heir_trans
21.4044	heir_mod
35.8883	heir_trans
33.7225	heir_mod
22.7288	heir_mod
28.0127	heir_trans
36.4209	heir_mod
28.8607	heir_trans
27.7611	heir_mod
36.0991	heir_trans
28.0764	heir_trans
38.4183	heir_mod
26.5498	heir_trans
32.7237	heir_trans
26.6668	heir_mod
38.2893	heir_mod
35.8859	heir_mod
41.5139	heir_trans
25.6401	heir_mod
35.0445	heir_mod
33.4764	heir_mod
32.5431	heir_mod
26.9272	heir_mod
32.3759	heir_mod
32.071	heir_mod
37.0628	heir_mod
29.5175	heir_mod
28.1933	heir_mod
27.6608	heir_trans
26.7353	heir_mod
30.1121	heir_mod
34.1949	heir_mod
36.1155	heir_trans
24.0922	heir_mod
36.6554	heir_mod
40.7892	heir_mod
31.4724	heir_trans
23.365	heir_mod
31.1614	heir_mod
34.034	heir_mod
37.1715	heir_trans
37.3058	heir_mod
27.9944	heir_mod
30.7165	heir_mod
52.4554	cerasiforme
30.3298	heir_mod
35.6554	heir_mod
35.9409	heir_mod
36.89	heir_trans
29.6395	heir_trans
29.1398	heir_mod
26.051	heir_mod
45.8084	heir_mod
43.3478	pimpinellifolium
20.3613	heir_mod
36.4988	heir_mod
29.5036	heir_mod
29.5678	heir_mod
30.0821	heir_mod
40.2394	heir_mod
42.4866	heir_mod
32.201	heir_mod
33.8354	heir_trans
36.3138	heir_trans
26.3874	heir_mod
26.3661	heir_mod
39.0257	heir_trans
36.9743	heir_trans
36.9877	heir_trans
32.236	heir_mod
42.8252	cerasiforme
48.5002	heir_trans
26.539	heir_mod
22.2155	heir_mod
48.7504	heir_trans
23.8922	heir_mod
34.466	heir_trans
31.5781	heir_trans
36.1598	heir_mod
40.7661	cerasiforme
34.8745	cerasiforme
31.2825	heir_mod
28.3668	heir_mod
32.228	heir_mod
33.7603	heir_mod
37.0569	heir_mod
43.7131	heir_mod
23.5783	heir_trans
27.9626	heir_trans
23.9236	heir_trans
22.9005	cerasiforme
21.1608	pimpinellifolium
31.9295	heir_trans
37.8194	heir_mod
30.3803	heir_mod
21.4264	heir_trans
23.4078	heir_trans

## Sheet: Fig. 2e
Fig. 2e. Mean (±SE) content of fructose (black) and glucose (brown) at different allele combinations
Allele	Content	se	Trait
AAAAA	29.2422	3.66016	Fructose
AAAAR	28.6674	8.30348	Fructose
AARAA	21.3498	1.9306	Fructose
AARRR	21.9258	0	Fructose
ARAAA	34.0851	4.4506	Fructose
ARRAA	21.8093	0.109879	Fructose
ARRRA	18.9974	4.60186	Fructose
ARRRR	17.089	0	Fructose
RAARA	11.4154	0	Fructose
RARAR	18.3091	1.61086	Fructose
RARRA	22.5589	1.30307	Fructose
RRRAR	13.8396	0	Fructose
RRRRA	21.1976	1.60326	Fructose
RRRRR	16.4817	0.228878	Fructose
AAAAA	26.2822	3.34998	Glucose
AAAAR	24.1911	7.38349	Glucose
AARAA	18.4463	1.74997	Glucose
AARRR	18.8403	0	Glucose
ARAAA	30.6385	4.78368	Glucose
ARRAA	19.5895	0.499721	Glucose
ARRRA	16.5188	4.43184	Glucose
ARRRR	15.2869	0	Glucose
RAARA	9.74545	0	Glucose
RARAR	15.925	1.0451	Glucose
RARRA	18.5921	0.893627	Glucose
RRRAR	10.627	0	Glucose
RRRRA	18.2404	1.625	Glucose
RRRRR	14.1658	0.235508	Glucose

## Sheet: Fig. 2f
Fig. 2f. Correlation between the number of alternative alleles and sugar content.
Content	No.Alt	Trait
37.6053	5	Glucose
29.377	5	Glucose
18.111	5	Glucose
22.7229	5	Glucose
23.5951	5	Glucose
31.5746	4	Glucose
16.8076	4	Glucose
20.1962	4	Glucose
16.6963	4	Glucose
18.8403	2	Glucose
25.0034	4	Glucose
40.152	4	Glucose
26.7602	4	Glucose
20.0893	3	Glucose
19.0898	3	Glucose
10.1246	2	Glucose
25.0319	2	Glucose
14.4001	2	Glucose
15.2869	1	Glucose
9.74545	3	Glucose
16.9701	2	Glucose
14.8799	2	Glucose
17.6985	2	Glucose
19.4858	2	Glucose
10.627	1	Glucose
18.6259	1	Glucose
11.0227	1	Glucose
20.0299	1	Glucose
16.2508	1	Glucose
24.9899	1	Glucose
16.6636	1	Glucose
20.1003	1	Glucose
11.8323	0	Glucose
15.0624	0	Glucose
13.8605	0	Glucose
11.9531	0	Glucose
9.59439	0	Glucose
8.29472	0	Glucose
11.6784	0	Glucose
19.4503	0	Glucose
14.6242	0	Glucose
12.1666	0	Glucose
10.0943	0	Glucose
13.9747	0	Glucose
15.4527	0	Glucose
10.7091	0	Glucose
13.0171	0	Glucose
9.41183	0	Glucose
13.1366	0	Glucose
13.4235	0	Glucose
13.0062	0	Glucose
14.6736	0	Glucose
10.4331	0	Glucose
15.5448	0	Glucose
12.2327	0	Glucose
13.4179	0	Glucose
11.0684	0	Glucose
11.0192	0	Glucose
11.9286	0	Glucose
12.5846	0	Glucose
12.4011	0	Glucose
13.9958	0	Glucose
14.2006	0	Glucose
15.034	0	Glucose
12.9185	0	Glucose
16.622	0	Glucose
12.237	0	Glucose
13.7121	0	Glucose
14.5075	0	Glucose
13.0501	0	Glucose
12.8473	0	Glucose
11.378	0	Glucose
7.54628	0	Glucose
14.0627	0	Glucose
9.84592	0	Glucose
9.83941	0	Glucose
14.323	0	Glucose
9.25122	0	Glucose
14.4979	0	Glucose
15.0688	0	Glucose
16.48	0	Glucose
13.3571	0	Glucose
10.8709	0	Glucose
12.4242	0	Glucose
9.32907	0	Glucose
13.2757	0	Glucose
20.082	0	Glucose
17.5397	0	Glucose
13.9753	0	Glucose
22.6962	0	Glucose
11.9777	0	Glucose
21.9524	0	Glucose
12.9863	0	Glucose
24.2955	0	Glucose
17.6141	0	Glucose
12.3923	0	Glucose
15.4781	0	Glucose
20.9423	0	Glucose
17.2241	0	Glucose
12.9357	0	Glucose
15.2	0	Glucose
12.9363	0	Glucose
13.8504	0	Glucose
19.2658	0	Glucose
14.4894	0	Glucose
13.6201	0	Glucose
13.4429	0	Glucose
20.4572	0	Glucose
17.5438	0	Glucose
18.9336	0	Glucose
13.1349	0	Glucose
6.3465	0	Glucose
16.8124	0	Glucose
14.908	0	Glucose
15.2387	0	Glucose
13.0224	0	Glucose
17.4669	0	Glucose
17.4284	0	Glucose
12.8131	0	Glucose
15.7856	0	Glucose
10.5685	0	Glucose
14.0703	0	Glucose
14.907	0	Glucose
15.3378	0	Glucose
18.1371	0	Glucose
9.58721	0	Glucose
15.9057	0	Glucose
9.76354	0	Glucose
12.5211	0	Glucose
17.6133	0	Glucose
12.5824	0	Glucose
12.7743	0	Glucose
17.3939	0	Glucose
13.0299	0	Glucose
18.2818	0	Glucose
11.8831	0	Glucose
14.3849	0	Glucose
12.5647	0	Glucose
17.5628	0	Glucose
17.0365	0	Glucose
19.9469	0	Glucose
11.5506	0	Glucose
16.7963	0	Glucose
16.0244	0	Glucose
15.8807	0	Glucose
12.2466	0	Glucose
14.5649	0	Glucose
17.3264	0	Glucose
14.1166	0	Glucose
12.8091	0	Glucose
12.1904	0	Glucose
12.3279	0	Glucose
13.6381	0	Glucose
16.7454	0	Glucose
10.8175	0	Glucose
17.2657	0	Glucose
10.6567	0	Glucose
14.5967	0	Glucose
15.4358	0	Glucose
17.629	0	Glucose
13.1258	0	Glucose
14.4078	0	Glucose
14.3185	0	Glucose
16.8166	0	Glucose
16.875	0	Glucose
13.7474	0	Glucose
14.3939	0	Glucose
11.9812	0	Glucose
22.3148	0	Glucose
9.04667	0	Glucose
17.7216	0	Glucose
13.6407	0	Glucose
13.5633	0	Glucose
13.9075	0	Glucose
19.667	0	Glucose
20.2642	0	Glucose
14.5347	0	Glucose
14.9526	0	Glucose
16.986	0	Glucose
11.573	0	Glucose
12.1337	0	Glucose
16.2046	0	Glucose
14.6058	0	Glucose
11.8902	0	Glucose
9.5917	0	Glucose
10.9857	0	Glucose
15.5664	0	Glucose
17.2308	0	Glucose
15.3618	0	Glucose
15.076	0	Glucose
12.5672	0	Glucose
15.249	0	Glucose
14.7124	0	Glucose
16.6696	0	Glucose
20.6379	0	Glucose
10.9382	0	Glucose
12.9813	0	Glucose
12.8174	0	Glucose
11.1384	0	Glucose
9.83563	0	Glucose
14.3601	0	Glucose
18.0446	0	Glucose
13.3875	0	Glucose
9.03923	0	Glucose
9.00287	0	Glucose
10.9986	0	Glucose
41.8618	5	Fructose
32.5018	5	Fructose
20.9147	5	Fructose
25.7773	5	Fructose
25.1553	5	Fructose
36.9709	4	Fructose
20.3639	4	Fructose
23.2804	4	Fructose
19.4192	4	Fructose
21.9258	2	Fructose
27.9855	4	Fructose
42.7491	4	Fructose
31.5206	4	Fructose
21.9192	3	Fructose
21.6994	3	Fructose
12.1655	2	Fructose
27.7542	2	Fructose
17.0723	2	Fructose
17.089	1	Fructose
11.4154	3	Fructose
19.9199	2	Fructose
16.6982	2	Fructose
21.2559	2	Fructose
23.862	2	Fructose
13.8396	1	Fructose
22.152	1	Fructose
13.4449	1	Fructose
22.6481	1	Fructose
19.6375	1	Fructose
27.4655	1	Fructose
20.3107	1	Fructose
22.7249	1	Fructose
15.0577	0	Fructose
17.2122	0	Fructose
16.1663	0	Fructose
14.2074	0	Fructose
12.4992	0	Fructose
10.5164	0	Fructose
13.377	0	Fructose
21.1492	0	Fructose
17.6149	0	Fructose
16.0123	0	Fructose
12.9204	0	Fructose
14.6646	0	Fructose
17.7419	0	Fructose
13.4389	0	Fructose
15.7072	0	Fructose
12.5879	0	Fructose
14.6462	0	Fructose
16.3606	0	Fructose
17.4261	0	Fructose
15.496	0	Fructose
12.9696	0	Fructose
16.3661	0	Fructose
14.6316	0	Fructose
14.4162	0	Fructose
14.9239	0	Fructose
13.1097	0	Fructose
15.5977	0	Fructose
15.2163	0	Fructose
16.3753	0	Fructose
15.6528	0	Fructose
15.3331	0	Fructose
14.8911	0	Fructose
15.1216	0	Fructose
20	0	Fructose
14.5882	0	Fructose
15.6026	0	Fructose
16.1374	0	Fructose
15.5776	0	Fructose
14.7505	0	Fructose
14.3805	0	Fructose
10.6669	0	Fructose
14.7698	0	Fructose
12.7242	0	Fructose
12.2191	0	Fructose
15.339	0	Fructose
11.9532	0	Fructose
14.3046	0	Fructose
14.2709	0	Fructose
18.912	0	Fructose
15.2323	0	Fructose
13.6523	0	Fructose
14.6266	0	Fructose
12.3552	0	Fructose
16.5804	0	Fructose
23.4062	0	Fructose
20.375	0	Fructose
17.7327	0	Fructose
25.2392	0	Fructose
13.1479	0	Fructose
24.2645	0	Fructose
14.3836	0	Fructose
24.5576	0	Fructose
19.7014	0	Fructose
14.5484	0	Fructose
17.3926	0	Fructose
21.5793	0	Fructose
19.5279	0	Fructose
15.3644	0	Fructose
17.4118	0	Fructose
16.6644	0	Fructose
16.1735	0	Fructose
21.8366	0	Fructose
18.5297	0	Fructose
16.3131	0	Fructose
17.2326	0	Fructose
21.8039	0	Fructose
18.7869	0	Fructose
19.776	0	Fructose
15.3823	0	Fructose
6.74701	0	Fructose
18.7563	0	Fructose
17.843	0	Fructose
17.8914	0	Fructose
15.2104	0	Fructose
20.2456	0	Fructose
21.0927	0	Fructose
15.3328	0	Fructose
17.1138	0	Fructose
12.6734	0	Fructose
16.3663	0	Fructose
17.1589	0	Fructose
17.0033	0	Fructose
22.3992	0	Fructose
11.8172	0	Fructose
17.8168	0	Fructose
12.9652	0	Fructose
15.4916	0	Fructose
18.8076	0	Fructose
16.2783	0	Fructose
14.9869	0	Fructose
18.7051	0	Fructose
15.0465	0	Fructose
20.1365	0	Fructose
14.6667	0	Fructose
18.3388	0	Fructose
14.1021	0	Fructose
20.7265	0	Fructose
18.8494	0	Fructose
21.567	0	Fructose
14.0895	0	Fructose
18.2481	0	Fructose
17.452	0	Fructose
16.6624	0	Fructose
14.6806	0	Fructose
17.5061	0	Fructose
19.7365	0	Fructose
15.4009	0	Fructose
15.3842	0	Fructose
15.4704	0	Fructose
14.4074	0	Fructose
16.4739	0	Fructose
17.4495	0	Fructose
13.2747	0	Fructose
19.3897	0	Fructose
12.7083	0	Fructose
16.5647	0	Fructose
18.5982	0	Fructose
19.6768	0	Fructose
14.8686	0	Fructose
16.3088	0	Fructose
16.0113	0	Fructose
18.8388	0	Fructose
19.0659	0	Fructose
15.8921	0	Fructose
14.7459	0	Fructose
14.0698	0	Fructose
23.4936	0	Fructose
11.3146	0	Fructose
18.7772	0	Fructose
15.8629	0	Fructose
16.0044	0	Fructose
16.1746	0	Fructose
20.5724	0	Fructose
22.2225	0	Fructose
17.6663	0	Fructose
18.8828	0	Fructose
19.3278	0	Fructose
14.8143	0	Fructose
14.2324	0	Fructose
20.7831	0	Fructose
17.6302	0	Fructose
14.6488	0	Fructose
12.6238	0	Fructose
12.9065	0	Fructose
18.8996	0	Fructose
18.929	0	Fructose
19.5127	0	Fructose
16.2065	0	Fructose
15.7996	0	Fructose
16.979	0	Fructose
19.0479	0	Fructose
20.3873	0	Fructose
23.0752	0	Fructose
12.6401	0	Fructose
17.1049	0	Fructose
15.1452	0	Fructose
12.7852	0	Fructose
13.0649	0	Fructose
17.5695	0	Fructose
19.7748	0	Fructose
16.9928	0	Fructose
12.3872	0	Fructose
12.8717	0	Fructose
12.4092	0	Fructose
79.4671	5	Sum
61.8788	5	Sum
39.0257	5	Sum
48.5002	5	Sum
48.7504	5	Sum
68.5454	4	Sum
37.1715	4	Sum
43.4766	4	Sum
36.1155	4	Sum
40.7661	2	Sum
52.9888	4	Sum
82.901	4	Sum
58.2808	4	Sum
42.0084	3	Sum
40.7892	3	Sum
22.2901	2	Sum
52.7861	2	Sum
31.4724	2	Sum
32.3759	1	Sum
21.1608	3	Sum
36.89	2	Sum
31.5781	2	Sum
38.9544	2	Sum
43.3478	2	Sum
24.4665	1	Sum
40.778	1	Sum
24.4676	1	Sum
42.678	1	Sum
35.8883	1	Sum
52.4554	1	Sum
36.9743	1	Sum
42.8252	1	Sum
26.89	0	Sum
32.2746	0	Sum
30.0268	0	Sum
26.1605	0	Sum
22.0936	0	Sum
18.8111	0	Sum
25.0555	0	Sum
40.5996	0	Sum
32.2391	0	Sum
28.1789	0	Sum
23.0147	0	Sum
28.6393	0	Sum
33.1946	0	Sum
24.148	0	Sum
28.7243	0	Sum
21.9997	0	Sum
27.7828	0	Sum
29.7841	0	Sum
30.4323	0	Sum
30.1695	0	Sum
23.4027	0	Sum
31.9109	0	Sum
26.8642	0	Sum
27.8341	0	Sum
25.9923	0	Sum
24.1289	0	Sum
27.5263	0	Sum
27.8009	0	Sum
28.7763	0	Sum
29.6487	0	Sum
29.5336	0	Sum
29.925	0	Sum
28.0401	0	Sum
36.622	0	Sum
26.8253	0	Sum
29.3147	0	Sum
30.6449	0	Sum
28.6277	0	Sum
27.5978	0	Sum
25.7585	0	Sum
18.2132	0	Sum
28.8324	0	Sum
22.5701	0	Sum
22.0586	0	Sum
29.662	0	Sum
21.2045	0	Sum
28.8025	0	Sum
29.3397	0	Sum
35.392	0	Sum
28.5895	0	Sum
24.5232	0	Sum
27.0507	0	Sum
21.6843	0	Sum
29.856	0	Sum
43.4882	0	Sum
37.9146	0	Sum
31.7081	0	Sum
47.9354	0	Sum
25.1256	0	Sum
46.2168	0	Sum
27.37	0	Sum
48.8531	0	Sum
37.3156	0	Sum
26.9408	0	Sum
32.8707	0	Sum
42.5216	0	Sum
36.752	0	Sum
28.3002	0	Sum
32.6118	0	Sum
29.6007	0	Sum
30.0239	0	Sum
41.1025	0	Sum
33.0191	0	Sum
29.9332	0	Sum
30.6755	0	Sum
42.2611	0	Sum
36.3307	0	Sum
38.7096	0	Sum
28.5173	0	Sum
13.0935	0	Sum
35.5686	0	Sum
32.751	0	Sum
33.1301	0	Sum
28.2328	0	Sum
37.7125	0	Sum
38.5211	0	Sum
28.1459	0	Sum
32.8994	0	Sum
23.2419	0	Sum
30.4366	0	Sum
32.0659	0	Sum
32.3411	0	Sum
40.5363	0	Sum
21.4044	0	Sum
33.7225	0	Sum
22.7288	0	Sum
28.0127	0	Sum
36.4209	0	Sum
28.8607	0	Sum
27.7611	0	Sum
36.0991	0	Sum
28.0764	0	Sum
38.4183	0	Sum
26.5498	0	Sum
32.7237	0	Sum
26.6668	0	Sum
38.2893	0	Sum
35.8859	0	Sum
41.5139	0	Sum
25.6401	0	Sum
35.0445	0	Sum
33.4764	0	Sum
32.5431	0	Sum
26.9272	0	Sum
32.071	0	Sum
37.0628	0	Sum
29.5175	0	Sum
28.1933	0	Sum
27.6608	0	Sum
26.7353	0	Sum
30.1121	0	Sum
34.1949	0	Sum
24.0922	0	Sum
36.6554	0	Sum
23.365	0	Sum
31.1614	0	Sum
34.034	0	Sum
37.3058	0	Sum
27.9944	0	Sum
30.7165	0	Sum
30.3298	0	Sum
35.6554	0	Sum
35.9409	0	Sum
29.6395	0	Sum
29.1398	0	Sum
26.051	0	Sum
45.8084	0	Sum
20.3613	0	Sum
36.4988	0	Sum
29.5036	0	Sum
29.5678	0	Sum
30.0821	0	Sum
40.2394	0	Sum
42.4866	0	Sum
32.201	0	Sum
33.8354	0	Sum
36.3138	0	Sum
26.3874	0	Sum
26.3661	0	Sum
36.9877	0	Sum
32.236	0	Sum
26.539	0	Sum
22.2155	0	Sum
23.8922	0	Sum
34.466	0	Sum
36.1598	0	Sum
34.8745	0	Sum
31.2825	0	Sum
28.3668	0	Sum
32.228	0	Sum
33.7603	0	Sum
37.0569	0	Sum
43.7131	0	Sum
23.5783	0	Sum
30.0862	0	Sum
27.9626	0	Sum
23.9236	0	Sum
22.9005	0	Sum
31.9295	0	Sum
37.8194	0	Sum
30.3803	0	Sum
21.4264	0	Sum
21.8746	0	Sum
23.4078	0	Sum

## Sheet: Fig. 2g
Fig. 2g. Comparison of sugar content (fructose + glucose) between all alternative and reference allele combinations.
Allele	Content
AAAAA	79.4671
AAAAA	61.8788
AAAAA	39.0257
AAAAA	48.5002
AAAAA	48.7504
RRRRR	26.89
RRRRR	32.2746
RRRRR	30.0268
RRRRR	26.1605
RRRRR	22.0936
RRRRR	18.8111
RRRRR	25.0555
RRRRR	40.5996
RRRRR	32.2391
RRRRR	28.1789
RRRRR	23.0147
RRRRR	28.6393
RRRRR	33.1946
RRRRR	24.148
RRRRR	28.7243
RRRRR	21.9997
RRRRR	27.7828
RRRRR	29.7841
RRRRR	30.4323
RRRRR	30.1695
RRRRR	23.4027
RRRRR	31.9109
RRRRR	26.8642
RRRRR	27.8341
RRRRR	25.9923
RRRRR	24.1289
RRRRR	27.5263
RRRRR	27.8009
RRRRR	28.7763
RRRRR	29.6487
RRRRR	29.5336
RRRRR	29.925
RRRRR	28.0401
RRRRR	36.622
RRRRR	26.8253
RRRRR	29.3147
RRRRR	30.6449
RRRRR	28.6277
RRRRR	27.5978
RRRRR	25.7585
RRRRR	18.2132
RRRRR	28.8324
RRRRR	22.5701
RRRRR	22.0586
RRRRR	29.662
RRRRR	21.2045
RRRRR	28.8025
RRRRR	29.3397
RRRRR	35.392
RRRRR	28.5895
RRRRR	24.5232
RRRRR	27.0507
RRRRR	21.6843
RRRRR	29.856
RRRRR	43.4882
RRRRR	37.9146
RRRRR	31.7081
RRRRR	47.9354
RRRRR	25.1256
RRRRR	46.2168
RRRRR	27.37
RRRRR	48.8531
RRRRR	37.3156
RRRRR	26.9408
RRRRR	32.8707
RRRRR	42.5216
RRRRR	36.752
RRRRR	28.3002
RRRRR	32.6118
RRRRR	29.6007
RRRRR	30.0239
RRRRR	41.1025
RRRRR	33.0191
RRRRR	29.9332
RRRRR	30.6755
RRRRR	42.2611
RRRRR	36.3307
RRRRR	38.7096
RRRRR	28.5173
RRRRR	13.0935
RRRRR	35.5686
RRRRR	32.751
RRRRR	33.1301
RRRRR	28.2328
RRRRR	37.7125
RRRRR	38.5211
RRRRR	28.1459
RRRRR	32.8994
RRRRR	23.2419
RRRRR	30.4366
RRRRR	32.0659
RRRRR	32.3411
RRRRR	40.5363
RRRRR	21.4044
RRRRR	33.7225
RRRRR	22.7288
RRRRR	28.0127
RRRRR	36.4209
RRRRR	28.8607
RRRRR	27.7611
RRRRR	36.0991
RRRRR	28.0764
RRRRR	38.4183
RRRRR	26.5498
RRRRR	32.7237
RRRRR	26.6668
RRRRR	38.2893
RRRRR	35.8859
RRRRR	41.5139
RRRRR	25.6401
RRRRR	35.0445
RRRRR	33.4764
RRRRR	32.5431
RRRRR	26.9272
RRRRR	32.071
RRRRR	37.0628
RRRRR	29.5175
RRRRR	28.1933
RRRRR	27.6608
RRRRR	26.7353
RRRRR	30.1121
RRRRR	34.1949
RRRRR	24.0922
RRRRR	36.6554
RRRRR	23.365
RRRRR	31.1614
RRRRR	34.034
RRRRR	37.3058
RRRRR	27.9944
RRRRR	30.7165
RRRRR	30.3298
RRRRR	35.6554
RRRRR	35.9409
RRRRR	29.6395
RRRRR	29.1398
RRRRR	26.051
RRRRR	45.8084
RRRRR	20.3613
RRRRR	36.4988
RRRRR	29.5036
RRRRR	29.5678
RRRRR	30.0821
RRRRR	40.2394
RRRRR	42.4866
RRRRR	32.201
RRRRR	33.8354
RRRRR	36.3138
RRRRR	26.3874
RRRRR	26.3661
RRRRR	36.9877
RRRRR	32.236
RRRRR	26.539
RRRRR	22.2155
RRRRR	23.8922
RRRRR	34.466
RRRRR	36.1598
RRRRR	34.8745
RRRRR	31.2825
RRRRR	28.3668
RRRRR	32.228
RRRRR	33.7603
RRRRR	37.0569
RRRRR	43.7131
RRRRR	23.5783
RRRRR	30.0862
RRRRR	27.9626
RRRRR	23.9236
RRRRR	22.9005
RRRRR	31.9295
RRRRR	37.8194
RRRRR	30.3803
RRRRR	21.4264
RRRRR	21.8746
RRRRR	23.4078

## Sheet: Fig. 3c-3h
Fig. 3c-3h. Allele distribution of malate and citrate content at different positions.
ID	Cluster1	Cluster	Allele_Citrate	No_Allele_Citrate	Allele_Malate	No_Allele_Malate	Citrate	Malate
TS-1	modern	heir_mod	RRRRRR	0	RRARRR	1	4.14758	0.358662
TS-10	heirloom	heir_mod	RRRRRR	0	RRARRA	2	4.58412	0.405586
TS-103	modern	heir_mod	RRRRRR	0	RRARRR	1	3.77772	0.36215
TS-11	modern	heir_mod	RRARRR	1	RRARRR	1	2.73797	0.458882
TS-113	heirloom	heir_mod	RRRRRR	0	RRRRAR	1	3.73964	0.293036
TS-115	modern	heir_mod	RRRRRR	0	RRRRRR	0	4.21625	0.409273
TS-121	modern	heir_trans	RRRARR	1	RRRRRR	0	3.08481	0.367343
TS-128	modern	heir_mod	RRRRRR	0	RRARRR	1	4.60358	0.234551
TS-132	heirloom	heir_trans	RRRRRR	0	RRARRA	2	4.03917	0.294191
TS-135	heirloom	heir_trans	RRAARR	2	AARRAR	3	2.6761	0.820034
TS-136	heirloom	heir_trans	RRRARR	1	RARRAA	3	2.72982	0.769265
TS-137	heirloom	heir_trans	RRRRRR	0	AARRAA	4	5.18727	0.290846
TS-14	pimpinellifolium	pimpinellifolium	RARRRA	2	RARRAR	2	11.5728	0.682927
TS-140	modern	heir_mod	RRRARR	1	ARARRR	2	3.55213	0.382219
TS-141	heirloom	heir_mod	RRRRRR	0	RRARRR	1	3.96304	0.279295
TS-142	transitional	heir_trans	RRRARR	1	AARAAA	5	3.64985	0.971872
TS-143	modern	heir_mod	RRRARR	1	RRRRRR	0	3.56544	0.380596
TS-147	modern	heir_mod	RRRRRR	0	RRARRR	1	3.79736	0.320099
TS-15	pimpinellifolium	pimpinellifolium	RRRRRA	1	RARRAR	2	11.614	0.739882
TS-150	heirloom	heir_mod	RRRARR	1	AARAAA	5	3.54461	1.27839
TS-151	modern	heir_mod	RRRRRR	0	RRARRR	1	5.38413	0.461576
TS-152	heirloom	heir_trans	RRRARR	1	AARRAA	4	2.04408	0.899045
TS-155	transitional	heir_trans	RRRARR	1	AARAAA	5	3.40755	0.90147
TS-156	pimpinellifolium	pimpinellifolium	RARRRA	2	RARRAR	2	11.6779	0.475849
TS-16	pimpinellifolium	pimpinellifolium	RARRRA	2	RARRAA	3	11.0245	0.499257
TS-161	heirloom	heir_mod	RRRRRR	0	RRARRR	1	3.34477	0.378891
TS-162	heirloom	heir_mod	RRRRRR	0	RRARRR	1	3.87974	0.449162
TS-163	heirloom	heir_trans	RRRARR	1	AARRAA	4	3.09341	0.963991
TS-166	modern	heir_mod	RRRRRR	0	RRARRR	1	3.1723	0.377667
TS-167	transitional	heir_trans	RRRARR	1	AARAAA	5	3.62005	1.30207
TS-168	modern	heir_mod	RRRRRR	0	RRARRR	1	3.36819	0.320472
TS-171	modern	heir_mod	RRRRRR	0	RRARRR	1	3.22071	0.383448
TS-174	heirloom	heir_mod	RRRRRR	0	RRARRR	1	3.06514	0.287322
TS-186	modern	heir_mod	RRRRRR	0	RRARRR	1	4.14386	0.292643
TS-188	heirloom	heir_mod	RRRARR	1	ARRRRA	2	2.82	1.09926
TS-192	heirloom	heir_mod	RRRARR	1	RRARRR	1	3.38312	0.347758
TS-194	heirloom	heir_trans	RRRRRR	0	RARRRA	2	4.67571	0.449359
TS-200	heirloom	heir_mod	RRRARR	1	RAARRR	2	4.82661	0.4635
TS-201	heirloom	heir_mod	RRRARR	1	RRRRAR	1	4.35579	0.306496
TS-203	heirloom	heir_trans	RRRRRR	0	RARRAA	3	2.30194	0.388064
TS-21	pimpinellifolium	pimpinellifolium	RARRRA	2	RARRAR	2	13.741	0.848175
TS-210	modern	heir_mod	RRRRRR	0	RRARRR	1	2.80727	0.461692
TS-211	modern	heir_mod	RRRRRR	0	RRARRR	1	3.07676	0.371043
TS-212	modern	heir_mod	RRRRRR	0	RRARAR	2	2.97455	0.493532
TS-214	heirloom	heir_trans	RRRRRR	0	RRARRR	1	3.65429	0.621657
TS-22	pimpinellifolium	pimpinellifolium	RARRRA	2	RARRAR	2	12.0647	0.965213
TS-224	pimpinellifolium	pimpinellifolium	RRRRRR	0	RAARAR	3	4.76727	0.520579
TS-239	heirloom	heir_mod	RRRRRR	0	RRARRR	1	3.28675	0.239365
TS-242	transitional	heir_trans	RARRRR	1	AAARAA	5	6.06247	0.786966
TS-246	heirloom	heir_mod	RRRRRR	0	RRARRR	1	3.03732	0.333371
TS-253	heirloom	heir_mod	RRRRRR	0	RRARRR	1	3.06903	0.372818
TS-256	heirloom	heir_trans	RRRRRR	0	RRAAAR	3	3.98164	0.336681
TS-259	heirloom	heir_mod	RRRRRR	0	ARARRR	2	3.84995	0.372986
TS-264	heirloom	heir_trans	RRRARR	1	RARRRA	2	2.28362	0.640158
TS-265	pimpinellifolium	pimpinellifolium	RARRRA	2	RARRAR	2	12.8539	0.59271
TS-268	transitional	heir_trans	RRRRRR	0	RAARAA	4	2.98968	0.472281
TS-277	heirloom	heir_mod	RRRARR	1	RAARRR	2	3.93009	0.279501
TS-292	heirloom	heir_mod	RRRRRR	0	RRARRR	1	4.24473	0.367166
TS-33	pimpinellifolium	pimpinellifolium	RARRRR	1	ARARAA	4	8.82321	0.641321
TS-4	modern	heir_trans	RRRRRR	0	RAARRR	2	5.63782	0.406507
TS-400	modern	heir_mod	RRRRRR	0	RRARRR	1	2.68132	0.443403
TS-411	pimpinellifolium	pimpinellifolium	RARRRA	2	RARRAR	2	11.9219	0.602431
TS-413	pimpinellifolium	pimpinellifolium	RRRRRA	1	RARRAR	2	10.3196	0.595276
TS-419	pimpinellifolium	pimpinellifolium	RARRRA	2	AARRAA	4	13.6595	0.795536
TS-420	pimpinellifolium	pimpinellifolium	RARRRA	2	RARRAR	2	13.6998	0.716354
TS-44	heirloom	heir_mod	RRRRRR	0	RRARRR	1	4.336	0.353684
TS-46	heirloom	heir_mod	RRRRRR	0	RRARRR	1	3.9629	0.316896
TS-48	heirloom	heir_trans	RARARR	2	RRAAAA	4	4.19994	0.855974
TS-194	heirloom	heir_trans	RRRRRR	0	RARRRA	2	4.67571	0.449359
TS-5	heirloom	heir_trans	RRARRR	1	AARRAA	4	3.07249	0.640971
TS-501	heirloom	heir_mod	RRRARR	1	RRRRAR	1	2.66289	0.624186
TS-502	heirloom	heir_mod	RRRRRR	0	ARRRRR	1	3.41944	0.363447
TS-503	heirloom	heir_mod	RRRRRR	0	RRRRRR	0	2.23456	0.395804
TS-504	heirloom	heir_mod	ARRRAR	2	RRRRRR	0	2.87032	0.764829
TS-506	transitional	heir_trans	RRRARR	1	RARAAA	4	3.9143	0.678179
TS-507	heirloom	heir_mod	ARRAAR	3	RRRRRR	0	2.18185	0.346025
TS-508	heirloom	heir_mod	RRRRRR	0	RRARRA	2	4.29126	0.279818
TS-509	transitional	heir_trans	RRRRRR	0	RARRRR	1	3.05489	0.290659
TS-510	heirloom	heir_mod	RRRRRR	0	RRARRR	1	1.8385	0.239601
TS-512	heirloom	heir_trans	RRRARR	1	RARRAA	3	1.90612	0.7663
TS-514	heirloom	heir_mod	RRRARR	1	ARRRRR	1	2.62377	0.608791
TS-515	heirloom	heir_trans	RRRRRR	0	ARRRRA	2	3.62412	0.29826
TS-516	heirloom	heir_mod	RRRRRR	0	RRRRRR	0	2.75658	0.286088
TS-518	heirloom	heir_mod	RRRRRR	0	RRRRAR	1	2.88669	0.334465
TS-519	heirloom	heir_mod	RRAARR	2	AARRRA	3	2.46471	1.1115
TS-52	heirloom	heir_mod	RRRARR	1	RRRRAR	1	2.09455	1.25373
TS-520	transitional	heir_trans	RARARR	2	RARRAA	3	3.64287	0.815944
TS-521	heirloom	heir_trans	RRRRRR	0	RAARAR	3	4.10499	0.462376
TS-522	heirloom	heir_mod	RRRRRR	0	RRARRR	1	3.1077	0.234505
TS-523	heirloom	heir_trans	ARAAAR	4	ARRRRR	1	1.4707	0.582507
TS-524	heirloom	heir_mod	RRRRRR	0	RRRRRA	1	2.38598	0.254558
TS-525	heirloom	heir_mod	ARARAR	3	ARARRR	2	2.2607	0.180976
TS-526	heirloom	heir_trans	RRRARR	1	RARAAA	4	3.82541	0.760506
TS-527	heirloom	heir_mod	RRRRRR	0	RRARRR	1	3.15791	0.244689
TS-529	heirloom	heir_mod	RRARRR	1	RAARRR	2	2.601	0.271062
TS-530	heirloom	heir_mod	RRRRRR	0	RRRRRR	0	3.32703	0.237363
TS-531	heirloom	heir_mod	RRARRR	1	RAARRR	2	2.52311	0.90989
TS-532	heirloom	heir_mod	RARRRR	1	RAARRR	2	3.89121	0.230769
TS-533	heirloom	heir_trans	RRRARR	1	AARRAA	4	2.50823	1.17754
TS-534	heirloom	heir_mod	RRRARR	1	RRRRRR	0	2.25392	0.671795
TS-535	transitional	heir_trans	RRRARR	1	AARRAA	4	2.97355	0.865934
TS-536	cerasiforme	cerasiforme	RARRRA	2	RARRAR	2	6.66199	0.269597
TS-537	heirloom	heir_trans	RARRRR	1	RARRAR	2	5.86649	0.297395
TS-538	heirloom	heir_mod	RRRARR	1	RRRRRA	1	2.47811	0.614129
TS-539	heirloom	heir_mod	ARAAAR	4	AARRRR	2	1.4939	0.544793
TS-540	heirloom	heir_mod	ARAAAR	4	RARRRA	2	1.72511	0.718805
TS-541	heirloom	heir_mod	RRRRRR	0	RAAAAR	4	4.95716	0.472088
TS-542	heirloom	heir_mod	RRRARR	1	ARRRRR	1	2.0418	0.756005
TS-543	heirloom	heir_mod	RRRRRR	0	RRARRR	1	3.33779	0.310989
TS-544	heirloom	heir_trans	RRRRRR	0	RRRRRA	1	3.18767	0.383883
TS-545	transitional	heir_trans	RARARR	2	AARRAA	4	5.17634	0.503297
TS-546	heirloom	heir_mod	RRRARR	1	ARRRRR	1	2.22358	0.649084
TS-547	heirloom	heir_mod	RRRRRR	0	RRRRRR	0	2.29457	0.284862
TS-548	heirloom	heir_mod	RRAARR	2	ARRRRR	1	2.33134	0.415977
TS-550	heirloom	heir_trans	RRRARR	1	RAAAAA	5	4.19031	1.08968
TS-551	heirloom	heir_mod	RRARRR	1	RRARRR	1	2.77399	0.282198
TS-552	heirloom	heir_trans	RRRARR	1	RARRAA	3	4.02063	0.926994
TS-553	heirloom	heir_mod	RRRRRR	0	RRAARR	2	3.27331	0.329424
TS-554	heirloom	heir_mod	RRRRRR	0	RRARRR	1	2.56598	0.31978
TS-555	heirloom	heir_trans	RRRRRR	0	RAARRA	3	3.81569	0.276484
TS-556	heirloom	heir_mod	RRRARR	1	ARRRRR	1	0.605861	2.11976
TS-557	transitional	heir_trans	RRRARR	1	RARRAA	3	2.77418	0.737754
TS-558	heirloom	heir_mod	RRRRRR	0	RRARRR	1	4.81278	0.350502
TS-559	heirloom	heir_trans	RRRARR	1	RRAAAR	3	3.08115	0.263736
TS-560	heirloom	heir_trans	RRRRRR	0	RRARAR	2	3.19888	0.287912
TS-562	heirloom	heir_mod	RRRARR	1	RRRRAA	2	2.50114	0.636386
TS-563	transitional	heir_trans	RRRARR	1	AARAAA	5	2.27136	0.880626
TS-564	heirloom	heir_trans	RRRARR	1	RARAAA	4	3.6934	0.770626
TS-565	heirloom	heir_mod	RRRRRR	0	RRARRR	1	3.87364	0.362198
TS-566	heirloom	heir_mod	ARAAAR	4	AARRRR	2	1.97615	0.595567
TS-567	heirloom	heir_mod	RRRRRR	0	RRAARR	2	3.58808	0.317216
TS-568	heirloom	heir_trans	RRRARR	1	AARAAA	5	3.07036	0.845212
TS-569	heirloom	heir_mod	ARRAAR	3	RRRAAR	2	1.60288	0.710168
TS-570	heirloom	heir_mod	RRRRRR	0	RRARRR	1	3.65633	0.300705
TS-571	heirloom	heir_mod	RRRRRR	0	RRARRR	1	3.04599	0.303675
TS-572	heirloom	heir_mod	RRRRRR	0	RRARRR	1	2.87548	0.349242
TS-573	heirloom	heir_mod	RRRRRR	0	RRARAA	3	3.28085	0.331135
TS-574	modern	heir_mod	RRRRRR	0	RRARRR	1	2.66518	0.21839
TS-575	heirloom	heir_mod	RRRRRR	0	ARAARA	4	2.80423	0.459242
TS-576	modern	heir_mod	RRRRRR	0	RRARRR	1	1.91491	0.310747
TS-577	modern	heir_mod	RRRRRR	0	RRARRR	1	2.83711	0.292202
TS-578	heirloom	heir_mod	RRRRRR	0	RRARAA	3	3.04566	0.268092
TS-579	heirloom	heir_trans	ARAAAR	4	RARRRA	2	1.74584	0.659918
TS-58	heirloom	heir_mod	RRRRRR	0	RAARAA	4	5.18552	0.494359
TS-580	heirloom	heir_mod	ARRRAR	2	AAARAA	5	3.35392	0.310873
TS-581	heirloom	heir_mod	RRRRRR	0	RRARRR	1	3.98544	0.476875
TS-582	transitional	heir_trans	RARARR	2	AARRAR	3	3.59298	0.550433
TS-583	heirloom	heir_mod	RRRRRR	0	RRARRR	1	2.83677	0.281319
TS-584	heirloom	heir_mod	RRRRRR	0	RRARRR	1	2.94172	0.280655
TS-585	heirloom	heir_mod	RARRRR	1	AARRAR	3	4.81529	0.430294
TS-586	transitional	heir_trans	RRRRRR	0	RAARAA	4	4.07841	0.306071
TS-587	heirloom	heir_mod	RRRRRR	0	RRARRR	1	2.58574	0.284771
TS-589	heirloom	heir_mod	RRRARR	1	ARRRRR	1	2.04667	0.922986
TS-590	transitional	heir_trans	RARRRR	1	AARRAA	4	2.72459	0.288529
TS-591	heirloom	heir_mod	ARAAAR	4	AARRRR	2	1.60386	0.738521
TS-592	heirloom	heir_mod	ARRRAR	2	RRRRRR	0	1.83059	0.409423
TS-593	heirloom	heir_mod	RRRRRR	0	RAARAA	4	2.12935	0.186375
TS-594	cerasiforme	cerasiforme	RARRRA	2	RARRAR	2	7.78963	0.284458
TS-595	heirloom	heir_mod	RRRRRR	0	RRARRR	1	4.05604	0.32319
TS-596	heirloom	heir_mod	RRRRRR	0	RRRRRR	0	2.51973	0.307924
TS-597	heirloom	heir_mod	RRRRRR	0	RRRRRR	0	2.246	0.645718
TS-598	transitional	heir_trans	RARARR	2	AARRAR	3	2.83121	1.11067
TS-6	heirloom	heir_mod	RRRRRR	0	RAARRR	2	3.68518	0.24861
TS-60	heirloom	heir_mod	RRRRRR	0	RRARRR	1	4.22133	0.316329
TS-600	heirloom	heir_mod	RRRRRR	0	RRRRRR	0	2.78025	0.24797
TS-601	pimpinellifolium	pimpinellifolium	RRRARA	2	RARRRR	1	4.54671	0.738481
TS-603	heirloom	heir_mod	ARRRAR	2	ARRRAR	2	3.57791	0.274481
TS-604	heirloom	heir_mod	RRRRRR	0	RRARRR	1	2.70938	0.377483
TS-605	heirloom	heir_mod	ARAAAR	4	AARRRR	2	1.91223	0.740816
TS-606	heirloom	heir_mod	RRAARR	2	AARRAR	3	1.38026	0.755636
TS-607	heirloom	heir_mod	RRRRRR	0	ARARRR	2	2.30055	0.316264
TS-608	heirloom	heir_mod	RRRRRR	0	RARRAR	2	3.15875	0.273407
TS-609	heirloom	heir_mod	RRRRRR	0	RRARRR	1	2.45311	0.318219
TS-610	heirloom	heir_trans	RRRARR	1	RARARA	3	2.29835	0.469117
TS-611	heirloom	heir_trans	RRRARR	1	RRRARA	2	2.7074	0.58989
TS-612	heirloom	heir_mod	ARRRAR	2	RRRRRR	0	2.90534	0.362464
TS-613	heirloom	heir_mod	ARAAAR	4	AARRRR	2	1.43693	0.969778
TS-614	transitional	heir_trans	RARRRA	2	RRRRAR	1	6.75335	0.450971
TS-615	heirloom	heir_trans	RRRARR	1	RARAAA	4	3.80728	0.857939
TS-616	heirloom	heir_trans	RRRARR	1	RARAAA	4	3.62996	1.08883
TS-617	modern	heir_mod	RRRRRR	0	RRARAR	2	3.01225	0.282755
TS-618	cerasiforme	cerasiforme	RRRARR	1	RARAAA	4	3.61733	1.08097
TS-619	heirloom	heir_mod	ARRRAR	2	RRARRA	2	3.53279	0.338957
TS-620	transitional	heir_trans	RARRRR	1	RARRAA	3	4.80939	0.306994
TS-621	heirloom	heir_mod	ARRRAR	2	RRRRRR	0	1.86089	0.72989
TS-622	modern	heir_mod	RRRRRR	0	RAARRR	2	2.66177	0.273183
TS-623	transitional	heir_trans	RARRRR	1	RARRAA	3	5.29805	0.305209
TS-624	heirloom	heir_mod	RRRRRR	0	RRRRRR	0	2.11681	0.343883
TS-625	heirloom	heir_trans	RRRRRR	0	RARRRA	2	2.8668	0.729481
TS-626	transitional	heir_trans	RARARR	2	AARRAR	3	3.26463	0.320063
TS-627	heirloom	heir_mod	RRRRRR	0	RRRRRR	0	3.00374	0.44096
TS-628	transitional	cerasiforme	RARRRA	2	AAARAR	4	5.95941	0.344596
TS-629	cerasiforme	cerasiforme	RRRARR	1	RARRAA	3	3.3627	0.729089
TS-64	heirloom	heir_trans	ARRRAR	2	RRARAA	3	4.05599	0.391876
TS-640	modern	heir_mod	RRRARR	1	RRRRRR	0	0.241218	2.39349
TS-645	heirloom	heir_mod	RRRRRR	0	ARARRR	2	0.355818	2.53928
TS-647	transitional	heir_trans	RRRRRR	0	RAARAA	4	0.484183	2.46083
TS-648	heirloom	heir_mod	RRRRRR	0	RRARRR	1	2.03092	0.753728
TS-652	transitional	heir_trans	RRRRRR	0	RARRRR	1	0.319804	2.61362
TS-655	heirloom	heir_mod	RRRRRR	0	RRRRRR	0	0.274812	2.77408
TS-656	modern	heir_mod	RRRRRR	0	RRARAR	2	0.289557	4.94438
TS-658	heirloom	heir_trans	RRRARR	1	RAAAAR	4	4.95716	0.472088
TS-66	heirloom	heir_trans	RRRARR	1	RARAAA	4	3.41984	0.708042
TS-661	transitional	heir_trans	RRRARR	1	AARRAA	4	0.712645	1.58894
TS-67	heirloom	heir_trans	RRRARR	1	RRRAAR	2	3.97654	1.00889
TS-68	transitional	heir_trans	RARARR	2	AAARAA	5	7.64574	0.509135
TS-69	cerasiforme	cerasiforme	RRRRRR	0	RAARAR	3	3.3839	0.261934
TS-696	pimpinellifolium	pimpinellifolium	RRRRRR	0	RAARAR	3	3.06804	0.288152
TS-81	heirloom	heir_mod	RARRRR	1	RAARRR	2	3.53967	0.421212
TS-94	heirloom	heir_trans	RRRRRR	0	RRARRR	1	1.52478	0.850915

## Sheet: Fig. 4g-4i
Fig. 4g-4i. Volatile contents at different allele combinations.
ID	Allele	Type	Sum	Sum_pos	Sum_neg	phenylacetaldehyde	hexanal	geranylacetone	6-methyl-5-hepten-2-one	guaiacol	methylsalicylate
TS-1	RRRRRR	heir_mod	34.4582	32.8526	1.60558	0.095833	30.2736	0.78064	1.70254	0.264181	1.3414
TS-10	RRRRRR	heir_mod	16.9064	16.2306	0.675825	0.23499	14.5332	0.386115	1.07627	0.284146	0.39168
TS-100	RRRRRR	heir_mod	64.9054	63.556	1.34937	0.041244	61.0727	0.388224	2.05389	0.219802	1.12957
TS-103	RRRRRR	heir_mod	25.5864	24.6706	0.915767	0.112671	21.1546	1.2258	2.1776	0.260019	0.655748
TS-108	RARRAR	heir_mod	168.037	167.973	0.0642728	0.116851	161.588	1.42493	4.84312	0.0385357	0.0257372
TS-109	RRRRAR	heir_trans	218.819	215.564	3.25465	0.185041	212.734	0.389271	2.25586	0.39833	2.85632
TS-11	RRARRR	heir_mod	8.35295	6.4476	1.90534	0.0507813	5.65011	0.14365	0.603061	0.184487	1.72085
TS-111	RRRRRR	heir_trans	93.2421	91.2446	1.99755	0.0983298	84.4758	1.47861	5.19184	0.475241	1.52231
TS-112	RRRRRR	heir_trans	139.4	139.349	0.0511942	0.0407374	135.953	0.330856	3.02375	0.0338056	0.0173886
TS-114	RRRRRR	heir_trans	108.905	108.237	0.668125	0.0310144	105.9	0.521077	1.78434	0.138516	0.529609
TS-115	RRRRRR	heir_mod	37.6312	37.0583	0.572887	0.0640684	32.7906	1.34796	2.85569	0.110635	0.462252
TS-117	RRRRRR	heir_trans	65.284	64.8112	0.472822	0.0598204	61.2356	0.850256	2.66548	0.176394	0.296429
TS-118	RRRRAR	heir_trans	164.364	164.299	0.0654023	0.179273	159.817	0.810978	3.49108	0.0311703	0.034232
TS-120	ARRARR	cerasiforme	230.551	229.243	1.30863	0.0518475	225.557	1.05264	2.58152	0.405136	0.903492
TS-121	RRRRRR	heir_trans	23.2349	22.8462	0.38878	0.0298243	21.8696	0.134985	0.811751	0.0697507	0.31903
TS-128	RRRRRR	heir_mod	38.06	37.5845	0.475495	0.126239	35.6388	0.521969	1.29752	0.0834331	0.392062
TS-129	RRRARR	heir_trans	143.587	143.519	0.068273	0.0186735	137.825	1.32886	4.34625	0.0335977	0.0346754
TS-131	RRRRRR	heir_trans	201.396	200.686	0.709793	0.0782243	196.47	0.693108	3.44504	0.287254	0.422538
TS-132	RRRRRR	heir_trans	53.0934	53.0704	0.0230357	0.0599575	50.5515	0.595344	1.86365	0.0171563	0.0058794
TS-133	RRRRAR	heir_mod	72.6886	72.6565	0.0321439	0.128788	69.0077	0.962676	2.55729	0.0229996	0.00914424
TS-134	RRRAAR	pimpinellifolium	210.019	208.192	1.82638	0.0752579	205	0.730001	2.38764	0.0633029	1.76308
TS-135	RRRRRR	heir_trans	34.1966	27.3239	6.87277	0.0537112	24.2961	0.931936	2.04208	0.552479	6.32029
TS-136	RRRRRR	heir_trans	88.2083	87.1785	1.02977	0.0380543	85.2955	0.521059	1.32396	0.233991	0.795783
TS-137	RRRRRR	heir_trans	100.966	100.842	0.12381	0.0545529	95.508	1.57679	3.70244	0.0567661	0.0670436
TS-138	RRRRAR	heir_mod	360.434	359.325	1.10887	0.106062	348.339	2.10957	8.7702	0.11914	0.989733
TS-139	RRRRRR	heir_trans	131.707	128.12	3.58647	0.151934	121.66	1.13499	5.1733	0.400969	3.1855
TS-14	RRAAAR	pimpinellifolium	19.4459	19.355	0.0909171	0.0225129	18.1258	0.045762	1.161	0.0641725	0.0267446
TS-140	RARRAR	heir_mod	49.3383	49.2893	0.0489281	0.170131	46.6279	0.613054	1.87822	0.0244183	0.0245098
TS-141	RRRRRR	heir_mod	42.1159	41.4024	0.71346	0.0716741	39.2934	0.485744	1.55156	0.0787862	0.634674
TS-142	RRRRRR	heir_trans	37.5907	37.0121	0.578526	0.0491338	35.4141	0.349525	1.19938	0.23049	0.348037
TS-143	RRRRRR	heir_mod	51.9044	47.2931	4.61122	0.0540817	45.0574	0.718709	1.46298	0.278716	4.3325
TS-147	RARRAR	heir_mod	112.078	112.05	0.0283996	0.210456	106.969	1.29018	3.57987	0.0198886	0.00851101
TS-15	RRRARR	pimpinellifolium	60.6666	60.6146	0.0520319	0.0242154	56.7346	0.662895	3.19286	0.0335797	0.0184523
TS-150	RARARR	heir_mod	71.5572	71.4735	0.0836782	0.0815773	67.8791	0.864069	2.64876	0.0557732	0.0279051
TS-151	RRRRRR	heir_mod	27.8376	27.0478	0.789876	0.0601312	25.471	0.457077	1.05956	0.186608	0.603268
TS-152	RRRRRR	heir_trans	70.1184	69.4816	0.636839	0.0822273	67.2454	0.635249	1.51865	0.21584	0.421
TS-153	RARARR	heir_trans	25.5585	25.5296	0.028836	0.187706	22.6583	0.754266	1.92938	0.0220751	0.00676086
TS-154	RARARA	cerasiforme	87.437	87.3549	0.082078	0.0322712	86.306	0.0798572	0.936777	0.0577256	0.0243525
TS-156	RRAAAR	pimpinellifolium	31.8209	31.0951	0.725804	0.0484676	30.6972	0.029969	0.319475	0.0255323	0.700271
TS-157	RRRRRR	heir_mod	66.1917	64.7234	1.46837	0.12157	62.2026	0.154008	2.24513	0.45704	1.01133
TS-158	RRRARR	pimpinellifolium	122.371	122.316	0.0546351	0.0191451	119.587	0.18932	2.52075	0.0385517	0.0160834
TS-159	RRRRAR	heir_trans	215	213.648	1.35246	0.0782871	207.077	1.29641	5.19558	0.730935	0.621522
TS-16	RRRARR	pimpinellifolium	48.1885	48.0801	0.108402	0.305538	46.7888	0.0784192	0.907315	0.0502726	0.0581293
TS-160	RRRRAR	heir_mod	50.762	50.7163	0.0456913	0.12053	47.7935	0.553661	2.24859	0.0293934	0.0162979
TS-161	RRRRRR	heir_mod	58.7577	56.3639	2.39372	0.260366	53.6248	0.858869	1.61989	0.427194	1.96653
TS-162	RRRRAR	heir_mod	90.2925	89.7074	0.585127	0.352282	85.8279	1.00954	2.51763	0.115359	0.469768
TS-163	RRRRRR	heir_trans	59.5318	59.4918	0.0399428	0.0458662	56.8732	0.654915	1.9179	0.0228384	0.0171044
TS-165	ARRRRA	cerasiforme	22.7265	22.6432	0.0833443	0.0646529	22.2327	0.0136059	0.332191	0.0560554	0.0272889
TS-166	RRRRRR	heir_mod	14.6415	14.2709	0.370651	0.0936598	12.3164	0.471929	1.38894	0.121567	0.249084
TS-169	RRRRRR	heir_mod	190.024	188.155	1.86935	0.206487	184.318	0.832308	2.79812	1.51264	0.356708
TS-171	RRRRAR	heir_mod	62.8629	61.5862	1.27674	0.0244042	59.2096	0.503114	1.84909	0.140444	1.1363
TS-172	RRRRRR	heir_mod	137.771	137.256	0.515295	0.0779447	131.603	0.974998	4.59986	0.196502	0.318792
TS-174	RRRRRR	heir_mod	26.5081	25.5405	0.967601	0.438192	21.2285	1.26179	2.61197	0.311157	0.656444
TS-175	RRRRRR	heir_mod	101.003	97.5121	3.49081	0.0471453	94.3036	0.490147	2.67112	0.385003	3.1058
TS-176	RRRRRR	heir_trans	91.7526	89.2278	2.52478	0.0393462	86.8541	0.444085	1.8902	0.525665	1.99912
TS-179	RRRRRR	heir_mod	306.207	305.145	1.06181	0.0178208	303.428	0.0813922	1.61819	0.389229	0.67258
TS-180	RRRRRR	heir_mod	115.212	114.319	0.893065	0.0402282	112.101	0.544281	1.6335	0.110345	0.78272
TS-181	RRRRRA	cerasiforme	37.1057	36.9596	0.146077	0.0820795	35.5781	0.0531689	1.24621	0.100325	0.0457517
TS-183	RRRRRR	heir_trans	140.838	137.373	3.46546	0.0797696	134.178	0.675399	2.43933	1.04148	2.42398
TS-186	RRRRRR	heir_mod	50.6875	50.3116	0.375911	0.117086	47.5381	0.689927	1.96648	0.133855	0.242056
TS-187	RRARAR	heir_trans	24.907	23.5897	1.31733	0.229928	23.0234	0.0638483	0.272525	0.45534	0.861989
TS-188	RRRRRR	heir_mod	38.0313	37.7	0.331293	0.0460956	36.733	0.209256	0.711637	0.146661	0.184632
TS-190	RRRRAR	heir_mod	136.616	130.586	6.02999	0.227567	121.949	1.63189	6.77709	0.877277	5.15271
TS-191	RRRRRR	heir_mod	108.571	106.704	1.86666	0.053554	103.868	0.266692	2.51642	0.956214	0.910447
TS-192	RRRRRR	heir_mod	69.6038	68.9303	0.673457	0.0846233	67.5794	0.359935	0.906376	0.0575848	0.615872
TS-193	RRRRRR	heir_mod	95.3883	93.2872	2.10102	0.0810343	90.4366	0.809701	1.95984	0.5204	1.58062
TS-194	RRRRRR	heir_trans	56.4759	55.4179	1.058	0.0905077	52.7453	0.749242	1.83279	0.184839	0.87316
TS-197	RRRRRR	heir_mod	44.5585	43.7426	0.815892	1.93863	38.4506	0.596401	2.757	0.427581	0.388311
TS-200	RRRRRR	heir_mod	27.793	26.9082	0.884858	0.0307854	24.8509	0.555719	1.47074	0.190668	0.69419
TS-201	RRRRRR	heir_mod	55.5552	55.3808	0.174444	0.0751859	52.2729	0.737003	2.29567	0.0720987	0.102345
TS-202	RRRRRR	cerasiforme	65.6647	63.9221	1.7426	0.0265155	63.0475	0.0702736	0.777868	0.261921	1.48068
TS-204	RRRRRR	heir_mod	28.847	28.006	0.841008	0.103781	25.2022	0.881256	1.8188	0.0696375	0.77137
TS-205	RRRRAR	heir_trans	105.1	103.951	1.14941	0.190187	102.467	0.104974	1.18801	0.625644	0.523767
TS-209	RRARAR	heir_trans	47.7612	17.627	30.1342	0.0147722	17.5032	0.0212068	0.0878765	0.7739	29.3603
TS-210	RARRAR	heir_mod	41.0497	40.577	0.472739	0.200272	38.6653	0.486504	1.22485	0.0997264	0.373013
TS-211	RRRRRR	heir_mod	20.1422	17.7764	2.36577	0.129139	16.7477	0.311809	0.587826	0.804852	1.56092
TS-212	RRRRRR	heir_mod	81.541	80.6633	0.877731	0.0891533	78.0823	0.572943	1.91887	0.235937	0.641794
TS-213	RRRRRR	heir_trans	35.3192	21.9986	13.3206	0.0324402	21.8608	0.00957165	0.0957679	1.11446	12.2062
TS-215	RRRRRR	heir_trans	87.8282	86.8399	0.988293	0.0357241	85.003	0.334477	1.46674	0.218331	0.769962
TS-216	RRARAR	pimpinellifolium	140.231	139.913	0.318465	0.0246183	136.044	0.801454	3.04253	0.208598	0.109867
TS-218	RRRRRR	heir_mod	20.5097	20.2295	0.280191	0.0582292	18.555	0.371799	1.24454	0.123326	0.156865
TS-219	RARARA	cerasiforme	181.164	181.122	0.0421307	0.0459661	178.921	0.258897	1.89633	0.0287544	0.0133763
TS-22	RRAAAR	pimpinellifolium	47.671	47.5373	0.133709	0.562013	42.5908	1.01615	3.3684	0.0248079	0.108901
TS-221	RARARR	cerasiforme	164.492	164.433	0.0586167	0.0485176	156.134	1.91596	6.33463	0.0292205	0.0293963
TS-228	RARRAR	heir_mod	91.7957	91.7579	0.0377765	0.0751861	88.4981	0.543063	2.64157	0.0305929	0.00718366
TS-229	RRRRRR	cerasiforme	138.7	138.574	0.125896	0.0172357	137.248	0.174007	1.13461	0.0530454	0.072851
TS-234	RARARR	heir_mod	75.2175	75.134	0.0835552	0.0625935	73.6592	0.0451408	1.36707	0.0649548	0.0186005
TS-239	RRRRRR	heir_mod	28.2802	27.2169	1.06333	0.189076	25.1975	0.48305	1.34723	0.382374	0.680954
TS-241	RRRRRR	heir_mod	39.801	38.4107	1.39034	0.113499	35.5354	0.895601	1.86619	0.381449	1.00889
TS-242	RRAARR	heir_trans	52.461	52.3581	0.102847	0.0860641	50.7008	0.448632	1.12262	0.0707738	0.0320731
TS-243	ARRRRA	heir_trans	188.011	187.225	0.785936	0.101443	182.639	0.625607	3.85911	0.144877	0.641059
TS-246	RRRRRR	heir_mod	28.5876	27.1614	1.42614	0.126267	25.2543	0.509899	1.27094	0.49055	0.935585
TS-248	RRRARR	heir_trans	208.42	208.324	0.0962261	0.00894856	206.964	0.176181	1.17501	0.0332839	0.0629423
TS-249	RARARR	heir_trans	81.5138	81.441	0.072869	0.252539	77.6446	0.47886	3.06498	0.0600721	0.0127969
TS-25	ARRARA	cerasiforme	111.272	109.592	1.6798	0.0156296	109.258	0.0140951	0.304013	0.30946	1.37033
TS-251	RRRRRR	heir_mod	97.3969	96.3201	1.07684	0.0267249	93.87	0.242104	2.18126	0.999854	0.0769826
TS-253	RRRRRR	heir_mod	32.5912	30.4535	2.13767	0.0531568	29.3609	0.261179	0.778287	0.143255	1.99442
TS-255	RRRRRR	heir_mod	264.647	264.051	0.59648	0.080738	261.074	0.464225	2.43201	0.30929	0.28719
TS-256	RRRARR	heir_trans	42.8387	42.8053	0.0333799	0.0276947	41.6486	0.251496	0.877552	0.0154472	0.0179327
TS-258	RRRRRA	heir_trans	222.58	222.452	0.128001	0.213366	221.155	0.111896	0.972234	0.0463577	0.0816432
TS-259	RRRRRR	heir_mod	32.1247	30.0634	2.06133	0.217292	27.1161	0.88733	1.84263	0.431716	1.62961
TS-26	RRRRRR	heir_trans	463.9	461.686	2.21397	0.152605	458.523	0.39847	2.61151	1.17938	1.03459
TS-261	RRRRRR	heir_trans	270.327	265.548	4.7794	0.0465607	261.981	0.686808	2.83374	0.572167	4.20723
TS-264	RRRRRR	heir_trans	78.4052	78.1457	0.259452	0.0482058	76.801	0.245385	1.0511	0.0885391	0.170913
TS-265	RRRARR	pimpinellifolium	498.769	489.521	9.24706	0.17612	486.936	0.145704	2.26329	0.104649	9.14241
TS-267	RRAAAR	pimpinellifolium	15.7848	15.6807	0.104112	0.0946531	15.253	0.0599653	0.273104	0.0521304	0.0519821
TS-268	RRRRRR	heir_trans	56.3365	55.5788	0.757736	0.0860451	53.33	0.546332	1.61644	0.086825	0.670911
TS-27	ARRRRA	cerasiforme	110.705	95.9677	14.7374	0.156931	95.4617	0.0207297	0.328345	0.950296	13.7871
TS-270	RRRRRR	heir_mod	66.2914	63.8582	2.43324	0.0911634	61.6927	0.538517	1.53578	0.224343	2.2089
TS-273	RRRRRR	heir_trans	172.759	171.145	1.61417	0.0194264	169.385	0.28432	1.45669	0.484773	1.1294
TS-275	RRRRRR	heir_mod	35.9956	34.4059	1.58971	0.413576	31.15	0.641482	2.2008	0.406022	1.18369
TS-276	RRRRRR	heir_mod	119.77	119.71	0.0603295	0.055966	111.083	1.57188	6.99828	0.0345595	0.02577
TS-277	RRRARR	heir_mod	64.8602	64.8336	0.026641	0.143215	61.4893	0.877344	2.32368	0.0223435	0.00429747
TS-278	RRRRRR	heir_mod	227.125	221.916	5.20815	0.0738006	214.67	1.56393	5.60921	0.483277	4.72487
TS-28	RRRRRR	heir_mod	122.575	121.414	1.16103	0.143358	118.677	0.409061	2.18491	0.692071	0.46896
TS-280	ARRARR	cerasiforme	208.808	208.576	0.232166	0.141807	204.056	0.990284	3.38781	0.142487	0.0896786
TS-281	RARARR	cerasiforme	229.889	229.8	0.0886118	0.0163172	226.442	0.607134	2.73497	0.0629167	0.0256951
TS-283	RRRRRR	heir_trans	141.105	137.862	3.24302	0.0664355	135.819	0.308671	1.66788	0.56747	2.67555
TS-285	RRRRRR	heir_mod	123.709	123.657	0.0524054	0.166695	116.225	2.11128	5.15396	0.0354093	0.0169961
TS-29	RRRRRR	heir_trans	189.71	189.325	0.384519	0.0775073	188.057	0.195694	0.994947	0.215546	0.168973
TS-290	RRRRRA	heir_trans	203.194	202.725	0.469293	0.0510443	201.417	0.175653	1.08063	0.116042	0.353251
TS-292	RARRAR	heir_mod	43.4995	43.4752	0.0243299	0.103385	40.8687	0.573191	1.92991	0.0205829	0.00374693
TS-293	RRRRRR	heir_trans	103.894	99.5235	4.37045	0.0446783	99.3137	0.0124128	0.15271	0.787697	3.58275
TS-296	RRRRRR	heir_trans	186.7	184.346	2.35461	0.0411584	177.181	1.03914	6.08467	0.407607	1.94701
TS-298	RRRRRR	heir_trans	240.748	236.733	4.01487	0.51447	231.205	0.785198	4.22893	0.568711	3.44616
TS-299	RRRAAR	heir_trans	92.6814	91.1992	1.48217	0.57635	88.531	0.20881	1.88306	0.0391057	1.44306
TS-300	RRRAAR	pimpinellifolium	51.629	50.1192	1.50976	0.147651	48.6171	0.15047	1.20398	0.591529	0.918233
TS-302	RRRRRR	cerasiforme	163.568	156.683	6.88421	0.0743082	154.023	0.612384	1.97338	0.330451	6.55376
TS-303	RRRRRA	heir_trans	48.8616	44.2392	4.62239	0.0735502	42.9583	0.246037	0.961329	0.502252	4.12014
TS-31	RARARR	cerasiforme	59.6843	56.2234	3.46091	0.0854502	54.2046	0.342085	1.59127	0.633231	2.82768
TS-33	RRAARR	pimpinellifolium	127.155	127.024	0.130637	0.0137263	126.036	0.0741894	0.90023	0.036816	0.0938206
TS-34	RRRARR	pimpinellifolium	86.5707	85.9687	0.602015	0.23886	82.1188	0.737598	2.87342	0.0188956	0.583119
TS-35	AARRRA	cerasiforme	35.285	35.1097	0.175311	0.0898023	33.8724	0.0815361	1.066	0.130907	0.044404
TS-36	RRRARR	heir_trans	119.554	119.471	0.0830925	0.115954	118.109	0.121256	1.12521	0.061847	0.0212455
TS-4	RRRRRR	heir_trans	51.1894	50.6539	0.535564	0.255904	48.5482	0.461501	1.38826	0.134609	0.400955
TS-400	RRARRR	heir_mod	17.1055	14.8891	2.21641	0.0364603	12.9093	0.616347	1.32699	0.17871	2.0377
TS-401	RRARRR	heir_mod	22.4263	16.7042	5.72218	0.177984	12.3632	1.15576	3.00723	1.76614	3.95604
TS-411	RRRAAR	pimpinellifolium	60.5168	60.3779	0.138834	0.307933	58.6095	0.113618	1.34692	0.0351244	0.103709
TS-413	RRRARR	pimpinellifolium	110.695	110.597	0.0971145	0.0393065	105.846	1.13128	3.58097	0.0519768	0.0451377
TS-419	RRAAAR	pimpinellifolium	30.3272	29.3176	1.00962	0.0359702	25.5905	0.627999	3.06311	0.25152	0.7581
TS-42	RRRRRR	heir_mod	55.4702	55.4258	0.0444094	0.0444798	54.3254	0.0517772	1.00408	0.0286066	0.0158027
TS-420	RRAARR	pimpinellifolium	42.8426	42.2998	0.542819	0.0800421	41.7902	0.0332131	0.39635	0.0623099	0.480509
TS-421	RRAAAR	pimpinellifolium	65.1958	65.1202	0.0756612	0.200072	64.0783	0.081675	0.760101	0.039959	0.0357022
TS-43	RRRRRR	heir_trans	37.1698	34.5426	2.62718	0.0649821	33.5305	0.239764	0.707336	0.176731	2.45045
TS-44	RRRRRR	heir_mod	16.6035	14.9296	1.6739	0.0891675	12.1034	0.880975	1.85605	0.355909	1.318
TS-450	RRAAAR	heir_trans	55.4665	55.4227	0.043791	0.492033	53.3063	0.172334	1.45201	0.0317969	0.0119941
TS-46	RRRRRR	heir_mod	44.8957	43.6369	1.25882	0.115702	41.2837	0.754941	1.48255	0.197042	1.06177
TS-47	RRRRRR	heir_mod	125.145	125.106	0.0396661	0.0552666	119.091	1.06556	4.89403	0.0269261	0.01274
TS-5	RRRRRR	heir_trans	54.027	53.1637	0.863311	0.0905484	49.7934	0.715695	2.56401	0.24209	0.62122
TS-501	RRRARR	heir_mod	92.1755	91.9862	0.189321	0.169986	85.848	0.970977	4.99722	0.131523	0.0577976
TS-502	ARRRRA	heir_mod	197.705	188.285	9.41929	0.236366	187.308	0.103368	0.637803	6.75355	2.66574
TS-503	RARARR	heir_mod	84.3951	80.6624	3.73276	0.365937	70.2769	2.39726	7.62228	3.1166	0.61615
TS-504	RRRRRR	heir_mod	73.4778	71.2915	2.18634	0.106867	67.1352	1.09825	2.95115	1.96439	0.221954
TS-506	RRRRRR	heir_trans	168.881	166.56	2.32015	0.383393	159.897	1.10153	5.17817	0.965522	1.35462
TS-507	RRRRRR	heir_mod	217.603	210.759	6.84399	0.339284	202.249	1.99909	6.17143	5.32833	1.51566
TS-508	RRRRRR	heir_mod	23.8114	23.7729	0.0385104	0.513485	20.6611	0.634887	1.96334	0.0269895	0.0115209
TS-509	RRAAAR	heir_trans	151.121	150.578	0.542868	0.295624	143.898	1.46343	4.92097	0.353435	0.189433
TS-51	RRRRRR	heir_trans	95.3338	95.2795	0.0542857	0.0305763	89.765	1.14695	4.33697	0.0420934	0.0121923
TS-511	RRRRRR	heir_mod	105.57	103.522	2.04784	0.185533	97.5206	2.06318	3.75288	1.19668	0.851156
TS-512	RRRRRR	heir_trans	152.854	151.758	1.09618	0.125618	145.77	1.69832	4.16326	0.868943	0.227235
TS-514	RRRRRR	heir_mod	138.473	135.474	2.9988	0.25242	128.06	1.73648	5.42514	2.18961	0.809193
TS-515	ARRRRA	heir_trans	91.6604	84.7871	6.87334	0.287702	84.0711	0.0698646	0.358464	3.9552	2.91814
TS-516	RARARR	heir_mod	119.176	118.965	0.211188	0.617677	107.239	2.96755	8.14059	0.187083	0.0241045
TS-517	RRRRRR	heir_mod	110.368	104.47	5.8985	0.388315	97.2839	2.44598	4.35173	2.67671	3.22179
TS-518	RARARR	heir_mod	130.587	130.408	0.179627	0.539716	120.649	2.81732	6.40139	0.159739	0.0198882
TS-519	RRRRRR	heir_mod	104.141	102.282	1.85834	0.27138	96.8828	1.20569	3.92239	1.4639	0.394444
TS-52	RRRRAR	heir_mod	10.0482	1.79051	8.25772	0.0428529	1.70514	0.0154462	0.0270684	0.122689	8.13503
TS-520	RRRRRR	heir_trans	116.996	114.593	2.40244	0.174405	109.725	1.46719	3.22727	1.44599	0.956447
TS-521	RRRRRR	heir_trans	138.095	132.277	5.81737	0.315066	131.372	0.113015	0.476934	4.08027	1.7371
TS-522	RRRRRR	heir_mod	189.198	183.584	5.61393	0.37067	172.947	2.58674	7.67983	3.39449	2.21945
TS-523	RARARR	heir_trans	109.095	108.892	0.202633	0.230769	106.33	0.448248	1.88312	0.189627	0.0130067
TS-524	RRRRRR	heir_mod	95.3489	92.1612	3.18775	0.148958	87.4066	0.888488	3.71715	1.47746	1.71029
TS-525	RARARR	heir_mod	90.6187	90.2013	0.417334	0.124952	78.0236	5.61211	6.44069	0.34265	0.0746847
TS-526	RRRRRR	heir_trans	101.548	98.4813	3.06678	0.223451	95.0359	0.79908	2.42293	0.553673	2.51311
TS-527	RRRRRR	heir_mod	159.57	159.455	0.115408	0.210805	151.481	2.28505	5.4786	0.107357	0.00805042
TS-528	RRARAR	heir_trans	44.1843	37.365	6.81921	0.737796	36.2823	0.0625415	0.282418	2.29599	4.52322
TS-529	RRRRRR	heir_mod	112.816	109.766	3.04973	0.392252	101.099	2.01703	6.25821	1.65511	1.39462
TS-530	ARRRRA	heir_mod	97.043	92.2526	4.79042	0.385363	91.4596	0.0727984	0.334762	3.77848	1.01193
TS-531	RRRRRR	heir_mod	83.3866	82.3001	1.08653	0.170457	77.0948	1.57047	3.46433	0.916502	0.17003
TS-532	RRRRRR	heir_mod	125.386	123.875	1.51113	0.200542	119.647	1.03169	2.99556	0.811934	0.699194
TS-533	RRRRRR	heir_trans	88.2679	88.076	0.191884	0.0836665	83.4156	0.955187	3.62154	0.137254	0.05463
TS-534	RRRRRR	heir_mod	58.4266	57.9088	0.517753	0.112018	53.7782	1.32805	2.69054	0.298454	0.219299
TS-535	RRRRRR	heir_trans	101.501	100.528	0.973526	0.0594543	95.5468	1.26274	3.65854	0.560501	0.413024
TS-536	RARARA	cerasiforme	123.685	121.933	1.75278	0.500243	117.525	0.923255	2.98392	0.465653	1.28713
TS-537	RRRRAA	heir_trans	62.9302	62.8085	0.121685	0.466744	59.3737	0.734982	2.23301	0.10034	0.0213447
TS-538	RRRRRR	heir_mod	193.7	192.784	0.91608	0.278062	182.979	2.5903	6.93701	0.75858	0.1575
TS-539	RARARR	heir_mod	48.1515	47.4436	0.707967	0.402845	46.2057	0.131894	0.703141	0.65424	0.0537267
TS-540	RRRRRR	heir_mod	157.82	154.74	3.08044	0.170685	143.382	2.3501	8.83681	2.77885	0.30159
TS-541	RRRRRR	heir_mod	125.843	120.17	5.67229	0.265944	116.121	0.965193	2.81839	4.92782	0.744476
TS-542	RRRRRR	heir_mod	80.2603	76.8845	3.37583	0.177681	71.2038	1.43038	4.07262	2.36298	1.01285
TS-543	RRRRRR	heir_mod	91.9963	89.9018	2.09445	0.213277	71.3637	11.3236	7.00123	0.586147	1.50831
TS-544	RRRRRR	heir_trans	190.936	190.679	0.25724	0.0796626	182.536	2.66668	5.39647	0.223311	0.0339291
TS-545	RRAAAR	heir_trans	66.6202	66.4959	0.124302	0.672357	59.2861	1.35912	5.17832	0.0958331	0.0284692
TS-546	RRRRRR	heir_mod	130.038	128.153	1.88476	0.210132	119.751	2.351	5.84151	1.06024	0.824523
TS-547	RARARR	heir_mod	160.202	160.026	0.175424	0.580423	146.664	3.63655	9.14557	0.14561	0.0298145
TS-548	RRRRRR	heir_mod	181.494	177.311	4.18363	0.328358	165.109	3.75384	8.1199	3.58613	0.597505
TS-55	RARARR	heir_mod	52.6395	52.5977	0.0418159	0.0120104	49.1429	0.51493	2.92779	0.0303926	0.0114232
TS-550	RRRRRR	heir_trans	115.996	112.259	3.73778	0.270015	104.422	1.82829	5.73805	2.94341	0.794369
TS-551	RRRRRR	heir_mod	181.876	180.581	1.29488	0.16496	168.794	3.25272	8.37001	1.11092	0.183962
TS-552	RRRRRR	heir_trans	154.214	145.719	8.49552	0.242814	141.245	0.791596	3.43929	2.50179	5.99373
TS-553	RARARR	heir_mod	145.515	145.313	0.202097	0.506716	133.296	4.37127	7.13924	0.171762	0.0303356
TS-554	RRRRRR	heir_mod	270.676	269.759	0.916213	0.178136	254.609	3.79222	11.1802	0.690375	0.225838
TS-555	RRRRRR	heir_trans	177.46	177.316	0.143159	0.0922594	166.595	3.22158	7.40723	0.137573	0.00558568
TS-556	RRRRRR	heir_mod	132.945	130.236	2.70942	0.215001	121.906	2.47071	5.64403	2.42066	0.288757
TS-557	RRRRRR	heir_trans	116.603	114.474	2.12832	0.185361	106.8	1.97141	5.51774	1.65376	0.474559
TS-558	RRRRRR	heir_mod	126.493	121.485	5.00787	0.264825	101.107	11.2234	8.88977	1.70068	3.30719
TS-559	RRRRRR	heir_trans	103.533	100.713	2.81999	0.367818	94.0406	1.97446	4.33024	2.00487	0.81512
TS-56	RRRARR	heir_trans	363.32	363.217	0.103455	0.0188193	361.662	0.0551028	1.48032	0.0409995	0.0624551
TS-560	RRRARR	heir_trans	142.87	142.77	0.0996575	0.0707052	133.944	1.72895	7.02632	0.0837232	0.0159344
TS-562	RRRRRR	heir_mod	106.584	104.285	2.29899	0.331607	95.7942	2.38088	5.77868	2.10875	0.19024
TS-563	RRRRRR	heir_trans	76.2192	74.6749	1.54436	0.110057	70.8536	0.755736	2.95547	1.39938	0.144981
TS-564	RRRRRR	heir_trans	126.571	120.795	5.77593	0.38206	116.575	0.992321	2.84619	1.46471	4.31123
TS-565	RRRRRR	heir_mod	83.53	82.4714	1.05857	0.166192	63.0061	11.2011	8.09811	0.641622	0.416944
TS-566	RARARR	heir_mod	126.825	126.601	0.223681	0.155162	125.031	0.281416	1.13416	0.202858	0.020823
TS-567	RRRRRR	heir_mod	106.52	103.855	2.66574	0.40451	96.8743	1.84499	4.73099	1.83576	0.829972
TS-568	ARRRRR	heir_trans	66.0306	64.7847	1.24582	0.224166	64.2668	0.0557034	0.238092	1.06503	0.180787
TS-569	RRRRRR	heir_mod	119.6	116.561	3.03971	0.315083	109.416	1.7987	5.0304	2.51187	0.527845
TS-57	RRRRRR	heir_trans	102.967	102.645	0.32164	0.0196087	102.032	0.0497489	0.543709	0.257525	0.0641156
TS-570	RRRRRR	heir_mod	111.497	109.672	1.82571	0.272918	104.071	1.61196	3.71544	1.05165	0.774065
TS-571	RARARR	heir_mod	58.089	57.7511	0.337866	0.22977	40.7504	9.19417	7.57676	0.268727	0.0691389
TS-572	RRRRRR	heir_mod	77.1339	74.749	2.38494	0.204368	68.0918	2.07297	4.3798	0.974521	1.41042
TS-573	RRRRRR	heir_mod	117.094	115.96	1.13411	0.134312	111.048	1.59757	3.17978	0.588654	0.545454
TS-574	RRRRRR	heir_mod	108.89	103.349	5.54163	0.560946	96.6859	1.60246	4.49925	4.45445	1.08718
TS-576	RRRRRR	heir_mod	122.053	117.918	4.135	0.239967	111.496	1.88964	4.29244	2.19313	1.94187
TS-577	RRRRRR	heir_mod	93.2714	90.5648	2.70661	0.308334	83.4743	2.1565	4.62564	1.46247	1.24414
TS-578	RRRRRR	heir_mod	84.3861	82.9442	1.44187	0.26527	74.7635	1.83936	6.0761	1.07231	0.369568
TS-579	RRRRRR	heir_trans	100.989	99.0254	1.9638	0.112005	94.0367	0.659517	4.21714	1.57139	0.392419
TS-58	RRRRRR	heir_mod	28.583	27.8671	0.715893	0.0865042	24.4485	1.18411	2.14803	0.30242	0.413473
TS-580	RRRRRR	heir_mod	138.136	137.631	0.505686	0.165056	132.158	1.13304	4.17478	0.342973	0.162713
TS-581	RRRRRR	heir_mod	185.3	182.246	3.05422	0.442737	166.611	5.14585	10.0462	1.59869	1.45553
TS-582	RRRRRR	heir_trans	163.78	159.975	3.80508	0.476879	152.421	1.15254	5.92411	2.30815	1.49693
TS-583	RRRRRR	heir_mod	151.327	151.225	0.101796	0.236983	142.637	1.98828	6.36312	0.0972245	0.00457119
TS-584	RRRRRR	heir_mod	190.429	186.232	4.19738	0.619455	157.409	16.8932	11.3102	2.8536	1.34378
TS-585	RRRRRA	heir_mod	105.617	100.684	4.93208	0.282722	96.7513	0.422922	3.22753	1.74679	3.18529
TS-586	ARRRRR	heir_trans	148.61	145.643	2.96645	0.32896	142.28	0.65445	2.3804	0.927764	2.03869
TS-587	RRRRRR	heir_mod	68.9245	64.8659	4.05855	0.208214	60.2782	1.44189	2.93759	2.92498	1.13357
TS-588	RARARR	heir_mod	96.3704	96.0983	0.272046	0.381009	64.0788	17.5611	14.0774	0.236106	0.0359408
TS-589	RRRRRR	heir_mod	108.381	104.916	3.46492	0.210708	97.1081	2.04822	5.54862	2.53757	0.927344
TS-59	RRRRAR	heir_trans	108.733	107.689	1.0435	0.108859	103	0.916476	3.66419	0.700126	0.343377
TS-590	RRARAR	heir_trans	42.584	39.3373	3.24669	0.376867	36.3992	0.887366	1.67389	1.70938	1.53731
TS-591	RARARR	heir_mod	84.3785	84.2248	0.153753	0.314675	82.0457	0.349295	1.51511	0.133162	0.0205907
TS-592	RRRRRR	heir_mod	109.464	105.998	3.46552	0.341544	97.1469	2.3087	6.20131	2.98397	0.481553
TS-593	RRRRRR	heir_mod	68.1531	65.9135	2.23966	0.300447	59.5087	1.56366	4.54068	1.85084	0.38882
TS-594	ARRRRA	cerasiforme	77.9628	77.641	0.321781	0.427985	76.5693	0.308769	0.334881	0.276779	0.0450021
TS-595	RRRRRR	heir_mod	81.0622	78.5596	2.50266	0.259741	63.0417	8.26944	6.98871	1.49618	1.00649
TS-596	RRRRRR	heir_mod	96.7572	96.577	0.180278	0.292612	67.7365	16.3256	12.2223	0.128614	0.0516642
TS-597	RARARR	heir_mod	49.1067	48.9304	0.176268	0.254981	48.2361	0.092056	0.347351	0.144116	0.0321521
TS-598	RRRRAR	heir_trans	207.55	203.755	3.79506	0.700386	202.341	0.120688	0.593518	2.66236	1.1327
TS-599	RRRRRR	heir_trans	97.2451	95.2248	2.02033	0.189624	93.3548	0.342522	1.33784	1.06729	0.953038
TS-6	RRRRRR	heir_mod	55.5671	54.7991	0.768034	0.212183	52.5296	0.410934	1.64634	0.202691	0.565344
TS-60	RRRRRR	heir_mod	84.0151	82.8839	1.13127	0.0809946	79.3161	0.943796	2.54301	0.148284	0.98299
TS-600	RARARR	heir_mod	116.572	116.392	0.179804	0.464783	79.9439	20.6306	15.3529	0.160212	0.019592
TS-601	RRARAR	pimpinellifolium	158.757	154.471	4.28562	0.780458	148.763	1.74098	3.1871	3.45705	0.82857
TS-602	RRRRRR	heir_mod	80.424	64.7049	15.719	0.0930934	64.2823	0.0597806	0.269779	1.77479	13.9443
TS-603	AARARR	heir_mod	126.739	126.562	0.176748	0.31244	119.341	2.00015	4.90818	0.157795	0.018953
TS-604	RRRRRR	heir_mod	90.8498	87.4388	3.41099	0.227365	80.4572	2.13975	4.61446	2.08001	1.33098
TS-605	RARARR	heir_mod	71.9712	71.6435	0.32768	0.230154	70.6266	0.121205	0.665544	0.285155	0.0425249
TS-606	RRRRRR	heir_mod	100.384	98.9282	1.45606	0.261326	88.5463	2.57323	7.54725	1.10478	0.351279
TS-607	RRRRRR	heir_mod	89.1873	82.8542	6.3331	0.210082	50.4082	20.4596	11.7763	3.21999	3.11312
TS-608	RRRRRR	heir_mod	61.8825	61.7875	0.0949762	0.214726	55.8573	1.43622	4.27924	0.0856039	0.00937231
TS-61	RRRRRR	heir_trans	531.039	530.333	0.706297	0.243037	522.898	1.1075	6.08419	0.404919	0.301378
TS-610	RRRRRR	heir_trans	109.206	104.058	5.14819	0.572734	97.0144	1.53716	4.93393	3.13877	2.00942
TS-611	RRRRRR	heir_trans	132.9	131.185	1.71542	0.125983	111.498	10.4729	9.08788	0.607139	1.10828
TS-612	RRRRRR	heir_mod	61.8418	60.1525	1.68931	0.16842	54.5238	1.75236	3.70786	1.25296	0.436347
TS-613	RARARR	heir_mod	87.9691	87.7481	0.22109	0.297246	85.9729	0.211494	1.26642	0.183835	0.0372548
TS-614	RRAAAR	heir_trans	39.3351	38.5909	0.74412	0.809774	35.5416	0.518619	1.72092	0.247401	0.496719
TS-615	RRRRRR	heir_trans	130.951	124.187	6.76429	0.336964	119.196	1.00243	3.65085	2.78595	3.97834
TS-616	RRRRRR	heir_trans	133.505	131.28	2.22444	0.30748	122.627	2.46643	5.87912	1.47167	0.752771
TS-617	RRRRRR	heir_mod	227.428	208.549	18.8787	0.28838	200.059	2.47532	5.72649	4.72203	14.1566
TS-618	RRRRRR	cerasiforme	88.7511	82.6657	6.08538	0.342074	78.6658	0.771793	2.88603	3.58568	2.4997
TS-619	RRRRRR	heir_mod	94.3131	94.1357	0.177327	0.133036	87.2382	2.04979	4.71469	0.159638	0.0176892
TS-62	RRRRAR	heir_trans	181.777	180.778	0.999474	0.0537379	176.424	0.783797	3.51617	0.327839	0.671635
TS-620	RRARAR	heir_trans	34.5685	29.5382	5.0303	1.03907	28.1251	0.0774105	0.296674	3.26409	1.76621
TS-621	RRRRRR	heir_mod	89.1489	86.8974	2.25158	0.574989	80.2868	1.4571	4.57843	1.70936	0.542218
TS-622	RRRRAR	heir_mod	142.952	142.831	0.120699	0.530536	132.36	2.00486	7.93562	0.0975593	0.0231397
TS-623	RRAAAR	heir_trans	38.7924	38.7105	0.0818253	0.509961	34.7893	1.26879	2.14245	0.0673471	0.0144782
TS-624	RRRRRR	heir_mod	136.029	133.536	2.49369	0.149036	124.518	2.15003	6.71852	1.82952	0.664175
TS-625	ARRRRA	heir_trans	114.65	111.227	3.42321	0.53925	110.256	0.0598546	0.372188	3.09496	0.328249
TS-626	RRRRAR	heir_trans	51.2303	51.0666	0.163718	0.13762	50.4189	0.0718972	0.438219	0.0964899	0.0672282
TS-627	RRRRRR	heir_mod	89.1408	81.0251	8.11562	0.170295	61.058	11.7135	8.08339	5.67438	2.44124
TS-628	ARAARA	cerasiforme	67.299	66.9088	0.390141	0.133328	66.2433	0.0510341	0.481176	0.248763	0.141378
TS-629	ARRRRA	cerasiforme	64.2338	57.4703	6.76354	0.249466	56.9028	0.0591682	0.258886	3.3687	3.39485
TS-63	ARRRRA	cerasiforme	184.875	179.157	5.71756	0.108442	178.869	0.0164311	0.163597	0.819111	4.89845
TS-631	RRRRRR	heir_mod	210.93	206.387	4.54346	0.0316389	204.885	0.0668167	1.40297	0.410855	4.1326
TS-632	RRRRAR	heir_mod	180.284	179.433	0.851314	0.135325	177.82	0.157755	1.31932	0.118993	0.732322
TS-633	RRRRAR	heir_mod	159.253	157.94	1.31221	0.430195	151.208	0.899911	5.4021	0.250725	1.06149
TS-634	RRRRAR	heir_mod	75.3258	75.2837	0.0421362	0.193276	72.9294	0.17494	1.98606	0.027058	0.0150781
TS-635	RRRRRR	heir_mod	63.3356	61.5502	1.78542	0.0391424	57.6107	0.229177	3.67117	0.188247	1.59718
TS-637	RRRRRR	heir_mod	166.606	161.684	4.9217	0.0493042	160.356	0.118066	1.16102	0.33118	4.59052
TS-638	RRRRRR	heir_mod	264.478	263.33	1.14843	0.924206	257.782	0.782823	3.8411	0.178881	0.969549
TS-64	RRRRRR	heir_trans	36.3792	34.6145	1.76474	0.0742113	31.9857	0.732642	1.82189	0.0920521	1.67269
TS-640	RRRRRR	heir_mod	86.1907	83.3476	2.84311	0.592023	71.1366	2.51739	9.10164	1.80581	1.03731
TS-645	RRRRRR	heir_mod	134.969	134.749	0.219333	0.576591	100.493	19.4761	14.2035	0.180231	0.0391015
TS-647	RRRRAR	heir_trans	95.451	93.9059	1.54514	0.191778	85.0826	2.26964	6.36182	1.333	0.212136
TS-648	RRRRRR	heir_mod	146.868	144.155	2.71345	0.532243	129.41	3.62238	10.5904	2.23278	0.480678
TS-65	RRRRRR	heir_trans	174.317	170.301	4.01611	0.10676	163.21	1.08862	5.89588	1.42516	2.59094
TS-650	RRRRRR	heir_mod	157.651	157.277	0.373609	0.884137	153.648	0.546581	2.19861	0.330317	0.0432923
TS-656	RRRRRR	heir_mod	50.6461	50.5185	0.127651	0.689398	45.9569	1.34406	2.52807	0.106901	0.0207498
TS-658	ARRAAA	heir_trans	125.843	120.17	5.67229	0.265944	116.121	0.965193	2.81839	4.92782	0.744476
TS-66	RRRRAR	heir_trans	33.9048	33.1344	0.770397	0.0504375	31.2607	0.560006	1.26328	0.316984	0.453413
TS-663	RRRRRR	heir_mod	199.321	193.839	5.48198	0.193195	190.392	0.380849	2.87299	3.76677	1.71522
TS-67	RRRRRR	heir_trans	52.2457	51.1121	1.1336	0.0624634	49.2788	0.371045	1.39978	0.210531	0.923067
TS-68	RRRRAR	heir_trans	50.4152	46.9009	3.5143	0.12269	44.5076	0.48661	1.78392	0.462242	3.05206
TS-69	RRRRRR	cerasiforme	20.4231	14.6629	5.7602	0.0794978	12.9315	0.491025	1.1609	0.141995	5.6182
TS-696	RRAAAR	pimpinellifolium	59.8598	59.6805	0.179319	0.0371886	56.6868	0.76038	2.19612	0.0748316	0.104488
TS-7	RRRRRR	heir_trans	238.403	233.645	4.75804	0.0549447	228.733	0.551403	4.30527	0.756462	4.00158
TS-72	RRRRRR	heir_trans	86.5236	86.3968	0.126763	0.128861	79.6124	1.29156	5.36393	0.102204	0.0245586
TS-74	RRRRAR	heir_trans	71.4796	66.9579	4.52167	0.0913054	66.7089	0.0148353	0.142876	0.687697	3.83398
TS-75	ARRRRA	cerasiforme	178.693	177.189	1.50425	0.0645454	175.455	0.132353	1.53728	0.310841	1.19341
TS-76	RRRRRR	heir_mod	119.069	115.894	3.17524	0.071576	111.26	1.01137	3.55144	0.24476	2.93048
TS-78	RRRRRR	heir_mod	106.348	105.674	0.673911	0.262142	99.0367	1.74959	4.62604	0.074415	0.599496
TS-8	RRRRAR	heir_mod	144.227	141.08	3.14669	0.0798869	139.674	0.0593453	1.26683	1.85599	1.29071
TS-81	RRRRRR	heir_mod	26.8187	26.7902	0.0284717	0.191044	24.9738	0.374655	1.25067	0.0201383	0.00833339
TS-82	RRRRAR	heir_trans	173.044	170.307	2.73668	0.379177	165.852	0.607692	3.46787	0.577584	2.1591
TS-83	RRRRAR	heir_trans	215.738	215.688	0.0495465	0.0722005	213.299	0.0653621	2.2517	0.0314317	0.0181147
TS-84	RRRARR	heir_trans	51.6692	50.827	0.842241	0.0949397	47.7437	1.00273	1.98556	0.105658	0.736583
TS-86	RRRRRR	heir_mod	164.406	163.502	0.903788	0.0133229	157.399	0.655362	5.43406	0.0963095	0.807479
TS-88	RRRRRR	heir_trans	113.506	111.882	1.62453	0.0664412	110.11	0.429608	1.27542	0.33676	1.28777
TS-89	RRRRRR	heir_trans	35.5699	35.0967	0.473223	0.0298218	33.9955	0.222882	0.84845	0.179722	0.293501
TS-9	RRRRRR	heir_trans	141.063	141.029	0.0339639	0.0673785	135.315	1.20818	4.43854	0.0188903	0.0150736
TS-90	RRRRRR	heir_trans	258.248	255.23	3.01772	0.106675	248.362	1.55057	5.21135	0.706977	2.31075
TS-94	RRRARR	heir_trans	82.5019	79.1783	3.3236	0.252257	75.2612	1.15206	2.5128	2.20176	1.12184
TS-98	ARRRRA	cerasiforme	140.982	140.221	0.761556	0.0166363	139.312	0.0316373	0.860581	0.154873	0.606683

## Sheet: Suppl Fig. 5a
Suppl. Fig. 5a. PCA analysis of panel S based on genotyped SNPs.
Accession	Group	PC1	PC2
CR001	S.C.	0.102688	-0.145966
CR002	S.L.	-0.0448074	-0.0518677
CR003	S.L.	0.00175902	-0.110835
CR005	S.L.	-0.038291	-0.0608844
CR006	S.L.	-0.0382026	-0.06312
CR354	S.L.	-0.0412307	-0.058121
CR011	S.L.	-0.0213085	-0.0471561
CR017	S.L.	-0.0578501	0.0238316
CR020	S.L.	-0.0608892	-0.000595605
CR021	S.L.	-0.00263364	-0.152838
CR022	S.L.	-0.0598772	-0.0185489
CR027	S.C.	0.0507486	-0.151574
CR030	S.C.	-0.056879	-0.0518615
CR031	S.L.	0.0163468	-0.0377854
CR049	S.C.	-0.0623883	0.0179287
CR051	S.C.	-0.0609041	-0.00495925
CR052	S.C.	0.0783615	-0.253846
CR055	S.C.	-0.0553264	-0.0582546
CR056	S.C.	-0.0527669	0.0620205
CR057	S.P.	0.223576	0.0660808
CR058	S.C.	-0.0290742	0.0700907
CR060	S.P.	0.199982	0.0520083
CR062	S.P.	0.177901	0.13975
CR064	S.P.	0.0112636	0.0395223
CR065	S.P.	0.156884	-0.011193
CR067	S.P.	0.155753	0.0223686
CR068	S.P.	0.242374	0.05288
CR069	S.P.	0.232972	0.0399485
CR070	S.C.	-0.0236928	0.104301
CR071	S.P.	0.243205	0.0526148
CR072	S.P.	0.242879	0.0525647
CR073	S.C.	0.0777516	0.00544537
CR074	S.C.	0.0550734	0.0732053
CR075	S.P.	-0.0591187	0.01514
CR076	S.C.	-0.062026	0.0154955
CR077	S.C.	0.157899	0.0335263
CR078	S.C.	-0.0499899	-0.0100836
CR079	S.C.	-0.0611251	0.00246928
CR080	S.C.	-0.0547062	0.0627212
CR081	S.C.	-0.0506147	0.0563471
CR082	S.C.	-0.0560861	0.0159056
CR083	S.C.	0.0170014	-0.00805459
CR084	S.C.	-0.0596041	0.0163445
CR085	S.C.	0.110618	-0.000597259
CR086	S.C.	-0.0546687	0.0273484
CR087	S.C.	-0.0601499	-0.00406462
CR088	S.C.	-0.0275367	0.058652
CR089	S.C.	-0.0606538	0.0326239
CR090	S.C.	-0.0276002	0.0583886
CR091	S.C.	-0.0548443	0.0625997
CR092	S.C.	-0.0593255	0.00843231
CR094	S.C.	-0.0540069	0.0193908
CR095	S.C.	0.0314189	0.079472
CR096	S.C.	-0.0587009	0.0561283
CR097	S.C.	0.0770181	0.131961
CR099	S.C.	-0.0265704	-0.0334878
CR100	S.C.	-0.0575715	0.0351665
CR103	S.C.	-0.0435533	0.0634389
CR104	S.C.	-0.00485488	0.0517441
CR105	S.C.	-0.0544831	0.0736375
CR107	S.C.	-0.0271629	0.0286084
CR109	S.C.	0.108987	0.0525521
CR112	S.C.	-0.0321861	0.00753858
CR115	S.C.	0.00986742	0.121936
CR120	S.C.	0.0608748	0.130666
CR121	S.C.	-0.0544688	0.0738092
CR126	S.L.	-0.0584294	-0.0446675
CR129	S.L.	-0.057485	-0.034853
CR135	S.L.	-0.0568983	-0.0447567
CR136	S.L.	-0.00380596	0.0315349
CR137	S.L.	-0.0227035	-0.0323992
CR138	S.L.	-0.0601338	0.00407126
CR139	S.L.	-0.061001	0.0289127
CR142	S.C.	-0.0556948	0.028374
CR144	S.C.	-0.0367326	0.0756649
CR145	S.C.	-0.0554687	0.0212845
CR147	S.C.	-0.0583497	0.0492347
CR148	S.C.	-0.0411438	0.0168041
CR149	S.C.	-0.019598	0.0271403
CR150	S.C.	-0.0194125	0.059183
CR152	S.C.	-0.047565	0.0372163
CR153	S.C.	-0.0395169	0.0120604
CR154	S.C.	-0.0444003	0.0530751
CR155	S.C.	-0.0496246	0.0263196
CR156	S.C.	0.00667539	-0.0403582
CR157	S.C.	-0.0585038	0.026999
CR158	S.C.	0.0526186	0.0872606
CR161	S.C.	-0.0457004	0.0434772
CR163	S.P.	0.175306	0.127249
CR360	S.L.	-0.03381	-0.0541296
CR169	S.P.	0.230677	0.058765
CR173	S.P.	0.125826	0.129128
CR186	S.P.	0.166597	0.139175
CR199	S.C.	-0.0524135	0.0625837
CR202	S.C.	-0.0439904	0.054379
CR203	S.P.	0.184118	0.0998844
CR205	S.C.	0.0820979	-0.022515
CR234	S.C.	0.0118266	-0.0777541
CR235	S.C.	-0.0589875	0.0412829
CR236	S.C.	-0.0147193	0.0147745
CR237	S.C.	-0.00450169	0.0612532
CR239	S.C.	-0.0175595	-0.0908503
CR240	S.C.	0.0232425	0.0533869
CR241	S.C.	-0.0578688	0.0293969
CR242	S.C.	0.122091	-0.0583096
CR243	S.C.	-0.059826	0.0190907
CR244	S.C.	-0.0616235	0.018083
CR351	S.L.	-0.0573701	-0.046406
CR246	S.C.	0.0971302	-0.227965
CR247	S.C.	-0.0388916	0.00324728
CR248	S.C.	-0.0587399	0.0563428
CR249	S.C.	0.098609	-0.0555472
CR250	S.C.	0.00434402	0.00898382
CR252	S.C.	0.0205773	-0.0889454
CR253	S.C.	0.0110452	-0.19422
CR254	S.C.	0.0273492	0.0149926
CR255	S.C.	0.0329013	-0.0674733
CR256	S.C.	-0.00427032	0.0120779
CR257	S.C.	-0.0130684	-0.0122584
CR258	S.C.	0.0659802	-0.236681
CR259	S.C.	-0.0171325	-0.0615983
CR260	S.C.	-0.0215983	0.00422183
CR261	S.C.	-0.0243139	-0.0551254
CR262	S.C.	-0.0597023	0.0572633
CR263	S.C.	-0.0596337	0.0573407
CR264	S.C.	-0.0609309	0.00498592
CR265	S.C.	0.0344343	-0.19512
CR266	S.C.	0.0103559	-0.100193
CR267	S.C.	0.0886713	-0.0647336
CR268	S.C.	0.00227591	-0.0905831
CR269	S.C.	-0.0598643	0.0193534
CR270	S.L.	-0.0539279	-0.0626529
CR271	S.C.	-0.0611908	0.0155742
CR272	S.L.	-0.0569892	-0.045986
CR273	S.L.	0.00368452	-0.0210329
CR274	S.C.	-0.056828	0.0453824
CR275	S.C.	-0.0583457	0.0207156
CR276	S.C.	-0.0575688	0.0132529
CR277	S.C.	-0.0589717	0.041017
CR278	S.C.	-0.0612327	0.00520466
CR279	S.C.	0.0455338	-0.240185
CR280	S.C.	-0.0596941	0.057317
CR281	S.C.	-0.0611908	0.0155742
CR282	S.C.	0.0458993	-0.248898
CR283	S.C.	0.0861664	-0.259142
CR284	S.C.	0.0100379	-0.0999274
CR285	S.C.	-0.061239	0.00533939
CR286	S.C.	-0.0569868	0.0338639
CR287	S.C.	-0.0614415	0.012017
CR288	S.C.	0.0173276	0.033892
CR289	S.C.	-0.0559487	0.0360111
CR290	S.C.	0.00427855	0.0662247
CR291	S.C.	-0.0595903	0.0403373
CR292	S.C.	0.00375435	0.0726289
CR293	S.C.	-0.045367	0.0445742
CR294	S.C.	0.123017	0.000923825
CR295	S.C.	-0.0616973	0.0173785
CR302	S.L.	-0.0603201	0.00214765
CR308	S.C.	0.0365422	-0.196793
CR317	S.L.	-0.045714	-0.0620113
CR319	S.L.	-0.0568348	-0.0500489
CR324	S.L.	-0.054416	-0.0471894
CR341	S.L.	0.00201564	0.0451687

## Sheet: Suppl. Fig. 5b
Suppl. Fig. 5b. PCA of panel S based on imputed SNPs
Accession	Group	PC1	PC2
CR001	S.C.	0.0705883	0.172002
CR002	S.L.	-0.0422881	0.0174029
CR003	S.L.	-0.0289918	-0.084472
CR005	S.L.	-0.0444987	0.0156383
CR006	S.L.	-0.04607	0.0104581
CR354	S.L.	-0.0516002	0.00670089
CR011	S.L.	-0.0372896	-0.0493906
CR017	S.L.	-0.0516767	-0.0202167
CR020	S.L.	-0.0605313	0.0115865
CR021	S.L.	-0.0286348	0.0129928
CR022	S.L.	-0.051878	-0.00113558
CR027	S.C.	0.0300234	0.200436
CR030	S.C.	-0.0590636	0.0046515
CR031	S.L.	0.00988101	-0.135108
CR049	S.C.	-0.0564177	0.0302472
CR051	S.C.	-0.0603777	0.0109391
CR052	S.C.	0.0190794	-0.0541995
CR055	S.C.	-0.0569988	-0.00095579
CR056	S.C.	-0.0487028	-0.0172198
CR057	S.P.	0.222645	0.0344494
CR058	S.C.	-0.0274731	-0.0226036
CR060	S.P.	0.180832	-0.166143
CR062	S.P.	0.230549	0.00519043
CR064	S.P.	0.0539045	-0.0305918
CR065	S.P.	0.100275	-0.0991375
CR067	S.P.	0.143395	0.110015
CR068	S.P.	0.220861	0.0215299
CR069	S.P.	0.219239	0.0207806
CR070	S.C.	-0.0266584	0.0132049
CR071	S.P.	0.220889	0.0215822
CR072	S.P.	0.220932	0.0215892
CR073	S.C.	0.0481281	0.240342
CR074	S.C.	0.0472124	-0.0682939
CR075	S.P.	-0.0553384	-0.00150325
CR076	S.C.	-0.0550313	0.0196337
CR077	S.C.	0.199847	0.0161688
CR078	S.C.	-0.0392324	-0.0038152
CR079	S.C.	-0.0533045	-0.0155443
CR080	S.C.	-0.0510795	-0.00925472
CR081	S.C.	-0.0517814	0.0208242
CR082	S.C.	-0.0556322	-0.00438281
CR083	S.C.	0.0377234	0.273911
CR084	S.C.	-0.0574504	0.00542322
CR085	S.C.	0.112113	0.102868
CR086	S.C.	-0.0516039	-0.022172
CR087	S.C.	-0.0546571	0.0186195
CR088	S.C.	-0.0289327	-0.0878006
CR089	S.C.	-0.0565934	0.0185867
CR090	S.C.	-0.0289322	-0.0875097
CR091	S.C.	-0.0473887	0.0145587
CR092	S.C.	-0.0544447	-0.010444
CR094	S.C.	-0.057396	-0.000392757
CR095	S.C.	0.0925509	-0.183797
CR096	S.C.	-0.0505937	-0.0147325
CR097	S.C.	0.133694	-0.0677167
CR099	S.C.	-0.0253696	0.0738355
CR100	S.C.	-0.0583704	0.00459498
CR103	S.C.	-0.0308401	-0.0575664
CR104	S.C.	0.000310168	-0.00820348
CR105	S.C.	-0.050157	-0.00946106
CR107	S.C.	-0.00719517	-0.00754612
CR109	S.C.	0.0935893	0.126594
CR112	S.C.	-0.0326859	-0.0216284
CR115	S.C.	0.0626097	-0.117114
CR120	S.C.	0.0877161	-0.0449708
CR121	S.C.	-0.0501462	-0.00953619
CR126	S.L.	-0.0580843	0.0200992
CR129	S.L.	-0.0574526	-0.00273809
CR135	S.L.	-0.0544842	-0.00138415
CR136	S.L.	0.0468056	-0.103191
CR137	S.L.	-0.0281346	-0.0547839
CR138	S.L.	-0.0606964	0.0192928
CR139	S.L.	-0.0585098	0.00252691
CR142	S.C.	-0.0503355	-0.0151586
CR144	S.C.	-0.000936448	-0.0604886
CR145	S.C.	-0.0577076	0.0026243
CR147	S.C.	-0.050652	-0.0126096
CR148	S.C.	-0.0303425	-0.0379422
CR149	S.C.	-0.000185904	-0.0161934
CR150	S.C.	0.0100005	-0.0437938
CR152	S.C.	-0.0290994	0.0223618
CR153	S.C.	-0.0274778	0.00586181
CR154	S.C.	-0.037786	-0.0197809
CR155	S.C.	-0.0432179	0.00224848
CR156	S.C.	0.0264735	0.262052
CR157	S.C.	-0.0585643	-0.00708511
CR158	S.C.	0.0746722	-0.0365778
CR161	S.C.	-0.030909	-0.0373274
CR163	S.P.	0.203092	0.0124052
CR360	S.L.	-0.0455368	-0.0191161
CR169	S.P.	0.221458	0.022274
CR173	S.P.	0.154433	-0.0195804
CR186	S.P.	0.219623	0.0268469
CR199	S.C.	-0.0488418	-0.0158103
CR202	S.C.	-0.0414251	0.0183546
CR203	S.P.	0.218815	-0.074513
CR205	S.C.	0.108502	0.0657102
CR234	S.C.	0.0236899	-0.0757306
CR235	S.C.	-0.0547892	-0.0151791
CR236	S.C.	0.0136867	0.0228008
CR237	S.C.	-0.0189004	-0.00375058
CR239	S.C.	-0.0304189	-0.0101525
CR240	S.C.	0.0653375	-0.217534
CR241	S.C.	-0.0591178	0.0126574
CR242	S.C.	0.128908	0.149329
CR243	S.C.	-0.0567036	0.0199866
CR244	S.C.	-0.0597172	0.0232091
CR351	S.L.	-0.05785	0.00782243
CR246	S.C.	0.0423367	0.190902
CR247	S.C.	-0.0402947	0.0662861
CR248	S.C.	-0.0505679	-0.0146096
CR249	S.C.	0.100533	-0.0117747
CR250	S.C.	0.00326893	0.000923621
CR252	S.C.	-0.00052106	-0.0670571
CR253	S.C.	-0.026944	-0.00917506
CR254	S.C.	0.0638585	-0.143322
CR255	S.C.	0.0150961	-0.132603
CR256	S.C.	0.00747963	0.232492
CR257	S.C.	-0.0202648	-0.0673992
CR258	S.C.	0.0119077	-0.0216345
CR259	S.C.	-0.0357206	-0.00265488
CR260	S.C.	-0.0164582	-0.00848789
CR261	S.C.	-0.0150092	-0.0493851
CR262	S.C.	-0.0556363	0.00279269
CR263	S.C.	-0.0556363	0.00279269
CR264	S.C.	-0.0581519	0.0247569
CR265	S.C.	-0.0101233	-0.000351517
CR266	S.C.	0.00641987	-0.0633571
CR267	S.C.	0.0784784	-0.156189
CR268	S.C.	-0.0181304	0.0256779
CR269	S.C.	-0.056693	0.0200144
CR270	S.L.	-0.0597834	0.00381521
CR271	S.C.	-0.0558984	-0.00343705
CR272	S.L.	-0.0513606	-0.000594299
CR273	S.L.	-0.0203688	-0.0251044
CR274	S.C.	-0.052176	-0.0128567
CR275	S.C.	-0.0549022	-0.0148696
CR276	S.C.	-0.0544465	-0.0142801
CR277	S.C.	-0.0547892	-0.0151791
CR278	S.C.	-0.0530463	0.00356507
CR279	S.C.	0.0106442	-0.075856
CR280	S.C.	-0.0556363	0.00279269
CR281	S.C.	-0.0558984	-0.00343705
CR282	S.C.	0.00228994	0.0243945
CR283	S.C.	0.028831	-0.0411607
CR284	S.C.	0.00464391	-0.0590456
CR285	S.C.	-0.0530542	0.00352637
CR286	S.C.	-0.0583466	0.00369906
CR287	S.C.	-0.0552134	0.0210208
CR288	S.C.	0.009697	-0.074166
CR289	S.C.	-0.0593068	0.0130425
CR290	S.C.	0.0215447	0.223502
CR291	S.C.	-0.0587907	0.0153818
CR292	S.C.	0.00315851	0.238665
CR293	S.C.	-0.0317025	-0.00519785
CR294	S.C.	0.0904909	-0.123153
CR295	S.C.	-0.0571435	0.027777
CR302	S.L.	-0.0618315	0.0191408
CR308	S.C.	0.0216477	0.207157
CR317	S.L.	-0.0519795	-0.0168223
CR319	S.L.	-0.0568354	0.0287232
CR324	S.L.	-0.0588355	0.0185498
CR341	S.L.	0.0470557	-0.221718

## Sheet: Suppl. Fig. 5c
Suppl. Fig. 5c. PCA analysis of panel S based on genotyped and imputed SNPs.
Accession	Group	PC1	PC2
CR001	S.C.	0.0766198	-0.0286974
CR002	S.L.	-0.0432306	-0.0258648
CR003	S.L.	-0.0302379	-0.0750986
CR005	S.L.	-0.0456652	-0.015921
CR006	S.L.	-0.0486624	-0.013221
CR354	S.L.	-0.05494	-0.00972063
CR011	S.L.	-0.0402927	-0.0397684
CR017	S.L.	-0.052481	0.038288
CR020	S.L.	-0.063644	0.031041
CR021	S.L.	-0.0298016	-0.0493446
CR022	S.L.	-0.054948	0.0219573
CR027	S.C.	0.0324311	-0.012635
CR030	S.C.	-0.0623952	-0.0085734
CR031	S.L.	0.0110855	-0.183027
CR049	S.C.	-0.0588666	0.0583136
CR051	S.C.	-0.0637372	0.00972813
CR052	S.C.	0.0232495	-0.216142
CR055	S.C.	-0.0595683	-0.032149
CR056	S.C.	-0.0451957	0.0317098
CR057	S.P.	0.220591	0.062097
CR058	S.C.	-0.0269935	0.0374302
CR060	S.P.	0.17908	-0.0687327
CR062	S.P.	0.224591	0.0647163
CR064	S.P.	0.0518949	0.025707
CR065	S.P.	0.107314	-0.101635
CR067	S.P.	0.143868	0.0879539
CR068	S.P.	0.221145	0.052396
CR069	S.P.	0.218732	0.0493099
CR070	S.C.	-0.0269293	0.101119
CR071	S.P.	0.221015	0.0548867
CR072	S.P.	0.220994	0.0548349
CR073	S.C.	0.0489325	0.172704
CR074	S.C.	0.0448183	-0.0362162
CR075	S.P.	-0.0562059	0.0200196
CR076	S.C.	-0.0584664	0.0402593
CR077	S.C.	0.196647	0.0663524
CR078	S.C.	-0.0394285	-0.0257361
CR079	S.C.	-0.0570636	-0.00313635
CR080	S.C.	-0.0481594	0.0423843
CR081	S.C.	-0.0497063	0.0967439
CR082	S.C.	-0.0561992	0.0351065
CR083	S.C.	0.0341351	0.145701
CR084	S.C.	-0.0594852	0.0507478
CR085	S.C.	0.114121	0.0769889
CR086	S.C.	-0.0509349	0.040494
CR087	S.C.	-0.0572653	-0.00110256
CR088	S.C.	-0.0296616	-0.0245343
CR089	S.C.	-0.0588649	0.0480047
CR090	S.C.	-0.0296492	-0.0242594
CR091	S.C.	-0.0454839	0.0575893
CR092	S.C.	-0.056197	-0.0326513
CR094	S.C.	-0.0580703	0.0357358
CR095	S.C.	0.0837275	0.0301043
CR096	S.C.	-0.0497474	0.0324203
CR097	S.C.	0.136508	-0.0149579
CR099	S.C.	-0.025599	0.00117182
CR100	S.C.	-0.0573367	0.0255186
CR103	S.C.	-0.0256977	0.00418668
CR104	S.C.	0.00328851	-0.0223627
CR105	S.C.	-0.0465496	0.0291194
CR107	S.C.	-0.00605107	-0.0318686
CR109	S.C.	0.0965536	0.105429
CR112	S.C.	-0.032624	0.00298296
CR115	S.C.	0.0672254	-0.0571938
CR120	S.C.	0.0936918	0.0346403
CR121	S.C.	-0.0464755	0.0289313
CR126	S.L.	-0.0613238	0.00623424
CR129	S.L.	-0.0592393	-0.023379
CR135	S.L.	-0.0575332	-0.0048998
CR136	S.L.	0.0421181	-0.00715019
CR137	S.L.	-0.0297143	-0.00794691
CR138	S.L.	-0.0632383	0.0151964
CR139	S.L.	-0.0603784	0.0175774
CR142	S.C.	-0.0491066	0.00125952
CR144	S.C.	0.00267661	0.0393029
CR145	S.C.	-0.0575321	0.0217874
CR147	S.C.	-0.0501149	0.0321912
CR148	S.C.	-0.0297696	-0.000725414
CR149	S.C.	0.00119921	-0.018863
CR150	S.C.	0.012699	0.00597092
CR152	S.C.	-0.029642	0.0612111
CR153	S.C.	-0.0284547	0.0400142
CR154	S.C.	-0.0337603	0.0247138
CR155	S.C.	-0.0403573	0.0150374
CR156	S.C.	0.0240769	0.117103
CR157	S.C.	-0.0594571	0.00342045
CR158	S.C.	0.0771134	-0.0945409
CR161	S.C.	-0.0293214	0.0177401
CR163	S.P.	0.201379	0.049965
CR360	S.L.	-0.0474495	-0.018185
CR169	S.P.	0.219947	0.0572813
CR173	S.P.	0.155842	0.0181029
CR186	S.P.	0.212233	0.0882868
CR199	S.C.	-0.0452313	0.0336746
CR202	S.C.	-0.0381674	0.104577
CR203	S.P.	0.215433	0.0204553
CR205	S.C.	0.106554	0.0705877
CR234	S.C.	0.0256009	-0.166108
CR235	S.C.	-0.0568434	0.0698591
CR236	S.C.	0.0122653	0.050752
CR237	S.C.	-0.0168413	0.051235
CR239	S.C.	-0.0284445	-0.0972932
CR240	S.C.	0.0631524	-0.115177
CR241	S.C.	-0.0606111	0.056011
CR242	S.C.	0.123705	0.0590627
CR243	S.C.	-0.0581253	0.0337178
CR244	S.C.	-0.0624789	0.0467311
CR351	S.L.	-0.0611752	-0.010428
CR246	S.C.	0.045353	-0.0569837
CR247	S.C.	-0.0420568	0.0467799
CR248	S.C.	-0.0497391	0.0325568
CR249	S.C.	0.0985404	-0.128409
CR250	S.C.	0.00588952	-0.0545818
CR252	S.C.	0.00214346	-0.197709
CR253	S.C.	-0.0243078	-0.112493
CR254	S.C.	0.060821	-0.0671313
CR255	S.C.	0.0182817	-0.203673
CR256	S.C.	0.00520463	0.13635
CR257	S.C.	-0.0212426	-0.0880099
CR258	S.C.	0.0163764	-0.177359
CR259	S.C.	-0.0345313	-0.0564396
CR260	S.C.	-0.0188552	0.0495534
CR261	S.C.	-0.0137454	-0.12956
CR262	S.C.	-0.0556784	0.0667634
CR263	S.C.	-0.0555956	0.0667771
CR264	S.C.	-0.0603721	0.0521076
CR265	S.C.	-0.00748585	-0.165913
CR266	S.C.	0.00799693	-0.185159
CR267	S.C.	0.0754457	-0.15608
CR268	S.C.	-0.0162455	-0.0803558
CR269	S.C.	-0.058079	0.0334612
CR270	S.L.	-0.0612742	-0.0199735
CR271	S.C.	-0.0571982	-0.0143798
CR272	S.L.	-0.0526694	-0.036976
CR273	S.L.	-0.0234647	-0.0243808
CR274	S.C.	-0.0505952	0.0203241
CR275	S.C.	-0.0570633	0.0511997
CR276	S.C.	-0.0550179	-0.0274999
CR277	S.C.	-0.0569002	0.069897
CR278	S.C.	-0.0558809	0.0253001
CR279	S.C.	0.0144873	-0.211569
CR280	S.C.	-0.0556784	0.0667634
CR281	S.C.	-0.0571982	-0.0143798
CR282	S.C.	0.00654568	-0.148807
CR283	S.C.	0.034103	-0.207257
CR284	S.C.	0.00658047	-0.181247
CR285	S.C.	-0.0558982	0.0254577
CR286	S.C.	-0.0589144	0.0516902
CR287	S.C.	-0.0574146	0.0443457
CR288	S.C.	0.0122839	-0.0560559
CR289	S.C.	-0.0589385	0.0669297
CR290	S.C.	0.0173832	0.188096
CR291	S.C.	-0.0595598	0.0331896
CR292	S.C.	-0.000561232	0.221451
CR293	S.C.	-0.0308443	0.0466345
CR294	S.C.	0.0937573	-0.0839689
CR295	S.C.	-0.0593162	0.0576132
CR302	S.L.	-0.0647928	0.0113238
CR308	S.C.	0.0231071	-0.00856319
CR317	S.L.	-0.0548219	-0.00763509
CR319	S.L.	-0.0603405	0.0124566
CR324	S.L.	-0.0616567	0.0101777
CR341	S.L.	0.0463621	-0.127407

[truncated: 7 more sheets: Suppl. Fig. 5d-5f, Suppl. Fig. 6a, Suppl. Fig. 6b, Suppl. Fig. 6c, Suppl. Fig. 6d, Suppl. Fig. 124, Suppl. Fig. 125-126]
